# Supplementary material for: Lipidome Unsaturation Affects the Morphology and Proteome of the Drosophila Eye
Source: J Proteome Res. 2024 Mar 14;23(4):1188–99. doi: 10.1021/acs.jproteome.3c00570 (PMC11002927; doi:10.1021/acs.jproteome.3c00570)
Supplement: Supplementary file 2 — pr3c00570_si_002.xlsx [file pr3c00570_si_002.xlsx]

## Sheet: Lipid-class-mol%
Supplementary Table S1: Quantification of the lipidome of fly eye raised on different diets
CLASS	M1	M1	M1	M1	M1	M1-Avg	M1-StdDev	M2	M2	M2	M2	M2-Avg	M2-StdDev	M3	M3	M3	M3	M3-Avg	M3-StdDev
DAG	1.23944	1.18949	0.741295	1.06142	1.09807	1.06594	0.194817	1.64578	1.7109	1.42419	1.71227	1.62328	0.136308	1.7022	1.41323	1.05192	1.14996	1.32933	0.291663
PC	19.8104	19.0343	19.3964	19.6711	19.994	19.5812	0.3756	15.8783	14.9872	15.0892	16.5173	15.618	0.719716	14.6769	17.2525	20.89	16.1354	17.2387	2.65281
LPC	1.42757	1.42303	1.26015	1.54055	1.56754	1.44377	0.121546	0.666983	0.69142	0.608318	0.706251	0.668243	0.0431062	0.512527	0.475422	0.625239	0.439374	0.513141	0.0804792
PS	11.0162	10.8623	10.4384	11.0001	10.6814	10.7997	0.242643	10.095	9.25177	9.05818	10.2131	9.65453	0.584212	12.4238	12.0235	11.8151	12.3111	12.1434	0.276245
PE	40.2779	39.0153	39.3985	40.2278	39.4572	39.6753	0.554105	39.1679	39.6179	38.1519	37.4298	38.5919	0.98803	39.7715	39.8341	40.2136	40.9929	40.203	0.561655
PEO	2.98649	2.97673	4.3264	2.39684	2.41826	3.02095	0.784234	1.64378	1.70781	0.884185	0.867452	1.27581	0.462654	1.67067	1.71638	2.07935	2.11165	1.89451	0.233199
LPE	1.85891	1.79177	1.62675	2.20498	2.04182	1.90485	0.224209	0.87614	0.922483	1.1121	1.09105	1.00044	0.11861	0.907227	0.937339	0.913209	0.804757	0.890633	0.0587115
PI	5.36028	5.50727	5.14484	5.52892	5.58192	5.42465	0.176684	9.06048	8.43616	9.90105	9.81682	9.30363	0.690866	9.9342	8.13729	5.09163	8.94826	8.02785	2.09082
PG	0.242985	0.248623	0.225018	0.29942	0.292017	0.261613	0.0324372	0.330911	0.303585	0.289037	0.332214	0.313937	0.0212077	0.367616	0.330413	0.338751	0.330681	0.341865	0.0175978
Cer	0.285233	0.262332	0.279364	0.329897	0.29956	0.291277	0.0253789	0.290088	0.297376	0.275532	0.308542	0.292884	0.0138353	0.260014	0.242109	0.192251	0.172255	0.216657	0.04121
CerPE	4.55826	4.49596	4.42278	4.49491	4.3403	4.46244	0.0834416	5.1559	5.28887	5.1979	5.09953	5.18555	0.0798023	4.5495	4.49056	4.13884	4.46848	4.41185	0.185188
Erg	NaN	2.21422	2.79736	NaN	1.29962	2.10373	0.754959	2.06611	3.50638	5.07652	3.51929	3.54208	1.22947	1.49675	1.59237	1.95115	1.52993	1.64255	0.209521
Stigma	10.9364	10.9787	9.94281	11.2441	10.9284	10.8061	0.499697	13.1225	13.2781	12.9319	12.3864	12.9297	0.388932	11.7271	11.5548	10.699	10.6052	11.1465	0.576495

## Sheet: Lipid-species-mol%
Supplementary Table S1: Quantification of the lipidome of fly eye raised on different diets
CLASS	SPECIES	M1	M1	M1	M1	M1	M1-Avg	M1-StdDev	M2	M2	M2	M2-Avg	M2-StdDev	M3	M3	M3	M3	M3-Avg	M3-StdDev
LPE	LPE 14:0	1.09578	1.20329	0.995542	1.15374	1.07814	1.1053	0.0787775	0.885407	0.821296	1.11751	0.941405	0.155846	1.2764	1.18974	1.14182	1.17136	1.19483	0.0578543
LPE	LPE 15:0	0.0768	0.0898	0.0443	0.0575	0.0618	0.06604	0.0176341	NaN	NaN	NaN	#DIV/0!	#DIV/0!	NaN	NaN	NaN	NaN	#DIV/0!	#DIV/0!
LPE	LPE 16:0	18.3193	18.61	18.6132	20.7803	20.4902	19.3626	1.17238	22.1916	21.7527	26.388	23.4441	2.55892	16.5561	15.792	16.2452	15.4835	16.0192	0.475342
LPE	LPE 16:1	28.5879	28.8941	23.7196	27.1014	27.7858	27.2177	2.07732	18.4952	17.8412	15.2348	17.1904	1.72487	30.5309	30.2503	29.7179	30.1091	30.1521	0.338364
LPE	LPE 17:0	0.0912	0.0757	0.113784	0.0738	0.0763	0.0861568	0.0169402	0.170397	NaN	NaN	0.170397	#DIV/0!	0.130878	NaN	NaN	0.119554	0.125216	0.00800686
LPE	LPE 18:0	2.88253	3.06168	5.81481	2.73877	2.64226	3.42801	1.3436	3.50288	4.41334	2.93125	3.61582	0.747475	0.88398	1.53178	1.74827	2.35976	1.63095	0.609025
LPE	LPE 18:1	47.4158	46.2976	44.2829	46.9443	46.6627	46.3206	1.21019	47.299	47.6767	45.0002	46.6586	1.44858	49.5815	50.1451	49.8924	49.4809	49.775	0.302596
LPE	LPE 18:2	1.30484	1.51801	3.53554	0.960352	0.979773	1.6597	1.07426	3.9787	3.78443	4.15081	3.97131	0.1833	0.86045	0.908751	1.0227	1.06271	0.963654	0.0948065
LPE	LPE 18:3	NaN	NaN	2.57924	NaN	NaN	2.57924	#DIV/0!	0.992167	0.841371	0.990735	0.941424	0.0866516	NaN	NaN	NaN	NaN	#DIV/0!	#DIV/0!
LPE	LPE 20:0	0.0783	0.0564	0.130373	0.0708	0.0558	0.0783347	0.0306339	NaN	NaN	NaN	#DIV/0!	#DIV/0!	NaN	NaN	NaN	NaN	#DIV/0!	#DIV/0!
LPE	LPE 20:1	0.147506	0.193436	0.17081	0.11905	0.167107	0.159582	0.0279169	0.198775	NaN	0.114703	0.156739	0.0594479	0.179843	0.182338	0.23163	0.21309	0.201725	0.0250212
LPE	LPE 20:5	NaN	NaN	NaN	NaN	NaN	#DIV/0!	#DIV/0!	2.28586	2.869	4.07195	3.0756	0.910792	NaN	NaN	NaN	NaN	#DIV/0!	#DIV/0!
PE	PE 28:0	NaN	0.0346	0.0245	NaN	0.0272	0.0287667	0.00522909	0.03	0.0264	0.0653	0.0405667	0.0214952	0.0289	0.0479	0.0341	0.0305	0.03535	0.00864465
PE	PE 28:1	0.0311	0.0304	0.0254	0.0315	0.0309	0.02986	0.00252448	0.00992	0.0106	0.0153	0.01194	0.00292964	0.0435	0.0448	0.022	0.0196	0.032475	0.0135271
PE	PE 29:0	0.00463	0.00451	0.00584	0.00453	0.00428	0.004758	0.00061828	0.00321	0.00249	0.00341	0.00303667	0.000483873	0.00394	0.00388	0.00539	0.00496	0.0045425	0.000751548
PE	PE 30:0	0.1253	0.132399	0.15684	0.110632	0.120745	0.129183	0.0173613	NaN	NaN	0.305295	0.305295	#DIV/0!	0.193241	0.186861	0.157991	0.177105	0.1788	0.0153776
PE	PE 30:1	1.13576	1.23441	0.872962	1.24402	1.27148	1.15172	0.164058	0.513022	0.51489	0.66889	0.565601	0.0894563	1.69173	1.75777	1.54185	1.57927	1.64265	0.0997309
PE	PE 30:2	0.022	0.0248	0.025	0.024	0.0228	0.02372	0.00129306	0.00542	0.00587	0.00884	0.00671	0.00185831	0.0343	0.0312	0.019	0.0194	0.025975	0.00792649
PE	PE 31:0	0.0131	0.0137	0.0136	0.0127	0.0119	0.013	0.000734847	0.0141	0.0118	0.018	0.0146333	0.00313422	0.0129	0.0134	0.0137	0.0139	0.013475	0.000434933
PE	PE 31:1	0.076	0.0857	0.0683	0.0792	0.0828	0.0784	0.00672793	0.035	0.0345	0.0386	0.0360333	0.00223681	0.0513	0.0601	0.0567	0.0541	0.05555	0.00375011
PE	PE 31:2	0.00506	0.00643	0.00657	0.00568	0.0063	0.006008	0.000629579	0.00215	0.00231	0.00325	0.00257	0.000594306	0.00402	0.00306	0.00338	0.00372	0.003545	0.000415812
PE	PE 32:0	NaN	NaN	NaN	NaN	NaN	#DIV/0!	#DIV/0!	0.194708	0.213477	0.329462	0.245882	0.0729883	NaN	NaN	0.108954	0.11664	0.112797	0.00543441
PE	PE 32:1	19.2821	19.2972	14.3287	19.7843	20.4128	18.621	2.44346	10.6967	10.5288	11.1867	10.8041	0.341855	21.0579	21.9621	21.2518	21.2242	21.374	0.401296
PE	PE 32:2	6.53791	7.12768	6.72638	6.95021	7.00288	6.86901	0.235265	2.48119	2.42359	2.22813	2.37763	0.132638	7.26577	7.09484	7.02323	6.76474	7.03715	0.208164
PE	PE 32:3	0.0187	0.0232	0.0404	0.0158	0.0154	0.0227	0.0103735	0.0484	0.0449	0.0485	0.0472667	0.0020502	0.0165	0.0165	0.0156	0.0163	0.016225	0.0004272
PE	PE 32:4	0.0477	0.0505	0.0355	0.0474	0.0522	0.04666	0.00655004	0.0863	0.0939	0.138558	0.106253	0.0282341	0.0638	0.0664	0.0611	0.0574	0.062175	0.00384913
PE	PE 33:0	0.0128	0.0139	0.0133	0.00904	0.00919	0.011646	0.00234367	0.0151	0.0127	0.0152	0.0143333	0.00141539	0.00959	0.00974	0.0101	0.0105	0.0099825	0.000405986
PE	PE 33:1	0.244784	0.279546	0.249329	0.22427	0.244899	0.248565	0.0198644	0.1584	0.16781	0.166467	0.164226	0.00508967	0.191692	0.205323	0.197727	0.212406	0.201787	0.00901224
PE	PE 33:2	0.115269	0.110207	0.119353	0.111769	0.111609	0.113641	0.00369847	0.049	0.0445	0.0422	0.0452333	0.00345881	0.0895	0.0921	0.094	0.0903	0.091475	0.00200395
PE	PE 33:3	0.00425	0.00478	0.00543	0.00298	0.00283	0.004054	0.00113032	0.0041	0.00487	0.00504	0.00467	0.000500899	0.00321	0.0014	0.00154	0.002	0.0020375	0.000822613
PE	PE 34:1	22.1707	21.8324	20.7358	22.1824	21.9793	21.7801	0.601545	24.7158	24.447	26.0833	25.082	0.877509	20.7589	20.9505	22.3774	23.1016	21.7971	1.13035
PE	PE 34:2	21.3447	21.2809	21.5364	22.3871	22.5369	21.8172	0.598428	13.0544	12.7541	12.146	12.6515	0.462812	23.2497	22.1914	20.8215	21.8024	22.0162	1.00419
PE	PE 34:3	0.685291	0.679668	2.1275	0.510791	0.503507	0.901352	0.691029	2.71588	2.70781	2.3136	2.57909	0.229963	0.314373	0.323489	0.341574	0.354159	0.333399	0.0178703
PE	PE 34:4	0.910408	0.899184	1.04128	0.86591	0.888131	0.920983	0.0692293	3.66567	3.67784	3.77021	3.70457	0.057164	0.852811	0.840446	0.841379	0.733976	0.817153	0.0557353
PE	PE 34:5	0.304675	0.299061	0.283304	0.285519	0.274726	0.289457	0.0121877	0.65971	0.708761	0.772085	0.713519	0.0563381	0.30508	0.278759	0.271853	0.259754	0.278861	0.0191629
PE	PE 35:1	0.114196	0.120552	0.107872	0.09	0.112301	0.108984	0.01155	0.136019	0.114858	0.11522	0.122032	0.012114	0.0882	0.0889	0.114064	0.0777	0.092216	0.01544
PE	PE 35:2	0.240623	0.254505	0.244143	0.198016	0.214057	0.230269	0.0233996	0.110621	0.0951	0.0948	0.100174	0.00904916	0.156279	0.157353	0.180818	0.161595	0.164011	0.011437
PE	PE 35:3	0.0443	0.0465	0.0675	0.0314	0.0306	0.04406	0.0149741	0.0205	0.0194	0.0188	0.0195667	0.000862168	0.0272	0.0253	0.0313	0.0292	0.02825	0.00258263
PE	PE 35:4	0.0126	0.0126	0.0162	0.00942	0.0103	0.012224	0.00262943	0.0229	0.0197	0.0174	0.02	0.00276225	0.00858	0.00878	0.00872	0.00742	0.008375	0.000642158
PE	PE 35:5	0.00433	0.00458	0.00625	0.00515	0.00395	0.004852	0.000894885	0.0566	0.0502	0.0597	0.0555	0.00484458	0.00359	0.00303	0.00453	0.00329	0.00361	0.000654625
PE	PE 36:1	2.48546	2.4251	3.2431	1.89935	2.00367	2.41133	0.530528	1.7858	2.13234	1.04894	1.6557	0.553293	1.23665	1.19401	1.87597	1.74083	1.51187	0.347261
PE	PE 36:2	18.7932	18.4384	17.8575	18.4921	17.7198	18.2602	0.453819	13.9038	13.9409	12.7818	13.5422	0.658736	18.7482	18.873	18.9105	18.0762	18.652	0.390047
PE	PE 36:3	1.65518	1.62528	4.65271	1.14648	1.13912	2.04375	1.47955	3.61494	3.83725	3.03259	3.49493	0.415536	0.74013	0.70052	0.763728	0.722541	0.73173	0.0267891
PE	PE 36:4	1.11852	1.18357	2.24936	1.04336	0.981896	1.31534	0.527648	2.46646	2.48454	1.82833	2.25978	0.373754	0.79822	0.846091	0.893674	0.759311	0.824324	0.0582846
PE	PE 36:5	1.03907	0.992197	1.21432	0.965518	0.909219	1.02407	0.116251	9.09874	9.06161	10.3321	9.49749	0.723045	0.882695	0.864205	0.889441	0.765988	0.850582	0.0573961
PE	PE 36:6	0.0341	0.0414	0.204064	0.0271	0.0261	0.0665528	0.077117	1.14143	1.16422	1.31297	1.20621	0.0931617	0.0162	0.016	0.0172	0.0132	0.01565	0.00171561
PE	PE 36:7	NaN	NaN	0.0318	0.00755	NaN	0.019675	0.0171473	0.256826	0.233925	0.263674	0.251475	0.0155794	NaN	NaN	NaN	NaN	#DIV/0!	#DIV/0!
PE	PE 36:8	NaN	NaN	NaN	NaN	NaN	#DIV/0!	#DIV/0!	0.10136	0.0954	0.121963	0.106241	0.0139378	NaN	NaN	NaN	NaN	#DIV/0!	#DIV/0!
PE	PE 37:3	0.0495	0.0549	0.0767	0.0425	0.0376	0.05224	0.0151828	NaN	NaN	NaN	#DIV/0!	#DIV/0!	0.0371	0.0332	0.0427	0.0423	0.038825	0.00453532
PE	PE 37:4	0.0093	0.008	0.0236	NaN	0.00583	0.0116825	0.00807291	NaN	NaN	NaN	#DIV/0!	#DIV/0!	NaN	NaN	0.00493	0.00429	0.00461	0.000452548
PE	PE 37:5	0.0112	0.0106	0.0135	0.0095	0.00797	0.010554	0.00205465	NaN	NaN	0.0248	0.0248	#DIV/0!	NaN	NaN	NaN	0.00542	0.00542	#DIV/0!
PE	PE 37:6	0.00247	0.00208	0.00275	NaN	NaN	0.00243333	0.000336502	0.0277	0.0287	NaN	0.0282	0.000707107	0.00172	NaN	0.00117	NaN	0.001445	0.000388909
PE	PE 38:1	0.0737	0.0783	0.0907	0.0647	0.0692	0.07532	0.00997858	0.0749	0.0816	0.0594	0.0719667	0.011387	0.0511	0.0499	0.0575	0.0565	0.05375	0.00380657
PE	PE 38:2	0.1529	0.159911	0.147117	0.158352	0.157111	0.155078	0.00515608	0.148334	0.162995	0.160466	0.157265	0.00783707	0.185058	0.177348	0.160783	0.162269	0.171364	0.0118041
PE	PE 38:3	0.00965	0.00977	0.0419	0.00697	0.0068	0.015018	0.0150939	0.0225	0.0217	0.0163	0.0201667	0.00337244	0.00505	0.00328	0.00346	0.00587	0.004415	0.00125439
PE	PE 38:4	0.109649	0.102592	0.133354	0.082	0.0766	0.100839	0.0228055	0.146	0.0424	NaN	0.0942001	0.0732564	0.0477	0.0463	0.0666	0.0546	0.0538	0.00927254
PE	PE 38:5	0.866524	0.867024	0.825028	0.764829	0.811126	0.826906	0.0426765	1.75312	1.7576	1.72224	1.74432	0.0192487	0.695173	0.700741	0.668084	0.626443	0.67261	0.033923
PE	PE 38:6	0.0814	0.0874	0.229195	0.0563	0.0525	0.101359	0.0730627	3.66489	4.11168	4.36564	4.0474	0.354765	0.0285	0.028	0.0329	0.036	0.03135	0.00380219
PE	PE 38:7	NaN	0.00967	0.078	0.00973	0.0114	0.0272	0.0338762	0.405414	0.410167	0.375496	0.397026	0.0187963	NaN	0.00234	NaN	NaN	0.00234	#DIV/0!
PE	PE 38:8	NaN	NaN	NaN	NaN	NaN	#DIV/0!	#DIV/0!	0.868862	0.806976	0.940571	0.872136	0.0668578	NaN	NaN	NaN	NaN	#DIV/0!	#DIV/0!
PE	PE 38:9	NaN	NaN	NaN	NaN	NaN	#DIV/0!	#DIV/0!	0.309475	0.324277	0.2995	0.311084	0.0124665	NaN	NaN	NaN	NaN	#DIV/0!	#DIV/0!
PE	PE 40:6	NaN	NaN	0.00182	NaN	NaN	0.00182	#DIV/0!	0.0316	NaN	NaN	0.0316	#DIV/0!	NaN	NaN	NaN	NaN	#DIV/0!	#DIV/0!
PE	PE 40:7	NaN	NaN	NaN	NaN	NaN	#DIV/0!	#DIV/0!	0.0788	0.0843	0.0938	0.0856333	0.00758837	NaN	NaN	NaN	NaN	#DIV/0!	#DIV/0!
PE	PE 40:8	NaN	NaN	NaN	NaN	NaN	#DIV/0!	#DIV/0!	0.144692	0.126002	0.15464	0.141778	0.0145401	NaN	NaN	NaN	NaN	#DIV/0!	#DIV/0!
PE	PE 40:9	NaN	NaN	NaN	NaN	NaN	#DIV/0!	#DIV/0!	0.449765	0.353228	0.386449	0.396481	0.0490441	NaN	NaN	NaN	NaN	#DIV/0!	#DIV/0!
PEO	PEO 32:1	1.66066	1.68247	1.15181	1.72172	1.66697	1.57673	0.238721	0.3632	0.468103	0.501718	0.44434	0.0722515	1.91764	1.93036	1.80863	1.77942	1.85901	0.0761581
PEO	PEO 34:1	52.147	52.2607	33.7778	54.3999	53.9844	49.3139	8.74302	11.0856	12.1622	11.6125	11.6201	0.53837	57.3814	57.7261	55.6655	58.6563	57.3573	1.2498
PEO	PEO 34:2	0.637929	0.667003	0.647641	0.760312	0.733413	0.68926	0.0544525	0.373915	0.357198	0.384172	0.371762	0.0136156	0.778544	0.760667	0.730947	0.678841	0.73725	0.0436076
PEO	PEO 34:3	0.145283	0.122193	0.557538	0.126039	0.107895	0.21179	0.19374	0.356625	0.26008	0.233346	0.28335	0.0648501	0.0618	NaN	0.0504	0.0478	0.0533333	0.0074467
PEO	PEO 36:1	27.7105	26.818	20.0328	26.4531	28.3805	25.879	3.35415	12.6392	14.5546	15.8642	14.3527	1.62198	30.584	31.1498	31.3722	28.8167	30.4807	1.15787
PEO	PEO 36:2	9.96955	10.738	15.2493	9.40321	8.2385	10.7197	2.69117	9.61847	10.1305	8.60103	9.45001	0.778543	5.98936	5.29241	6.61915	6.432	6.08323	0.58965
PEO	PEO 36:3	6.16638	6.17418	25.76	5.68469	5.42488	9.84203	8.90423	18.4362	19.1255	13.3379	16.9665	3.16131	2.24641	2.20528	2.75022	2.69609	2.4745	0.288461
PEO	PEO 36:4	0.554932	0.50627	0.408089	0.531116	0.539828	0.508047	0.0585985	28.3913	29.215	22.8702	26.8255	3.45006	0.541457	0.517581	0.531181	0.43271	0.505732	0.0496543
PEO	PEO 36:5	NaN	NaN	NaN	NaN	NaN	#DIV/0!	#DIV/0!	0.682361	0.67463	0.905931	0.754307	0.131367	NaN	NaN	NaN	NaN	#DIV/0!	#DIV/0!
PEO	PEO 38:3	0.489298	0.434255	1.56988	0.437695	0.406319	0.66749	0.505341	0.958367	0.0642	0.74834	0.590302	0.467563	0.186426	0.157078	0.191856	0.19144	0.1817	0.016599
PEO	PEO 38:4	0.270377	0.348371	0.204055	0.251648	0.319442	0.278778	0.0567603	1.69634	0.963068	1.68694	1.44878	0.420668	0.313015	0.260718	0.252916	0.240953	0.266901	0.0317994
PEO	PEO 38:5	0.155103	0.169681	0.22737	0.135431	0.12536	0.162589	0.0400826	13.3169	10.259	21.1869	14.9209	5.63778	NaN	NaN	NaN	NaN	#DIV/0!	#DIV/0!
PEO	PEO 38:6	0.0931	0.0789	0.413729	0.0951	0.0725	0.150666	0.147363	0.593179	0.637454	0.95284	0.727824	0.196123	NaN	NaN	0.027	0.0278	0.0274	0.000565685
PEO	PEO 38:7	NaN	NaN	NaN	NaN	NaN	#DIV/0!	#DIV/0!	0.845746	0.602918	0.468564	0.639076	0.191173	NaN	NaN	NaN	NaN	#DIV/0!	#DIV/0!
PEO	PEO 40:8	NaN	NaN	NaN	NaN	NaN	#DIV/0!	#DIV/0!	0.642675	0.525505	0.645366	0.604516	0.0684382	NaN	NaN	NaN	NaN	#DIV/0!	#DIV/0!
CerPE	CerPE 32:0;1	0.737169	0.745016	0.703905	0.617865	0.664372	0.693665	0.0530051	1.09287	1.00824	0.977412	1.02618	0.0597821	0.794431	0.886697	0.870247	0.754165	0.826385	0.0627114
CerPE	CerPE 32:1;1	2.92239	2.95924	2.28552	2.89266	2.81537	2.77504	0.278718	4.0775	4.28427	4.21932	4.19369	0.105739	4.12152	4.18108	3.74939	3.38329	3.85882	0.37012
CerPE	CerPE 34:0;1	3.30139	3.37647	3.09025	2.30254	3.04866	3.02386	0.426229	4.30053	3.74619	3.50535	3.85069	0.40776	3.02539	3.44727	3.54426	3.53036	3.38682	0.244728
CerPE	CerPE 34:1;1	21.0162	22.1593	20.3147	21.2508	21.3715	21.2225	0.664679	25.2157	26.3335	25.8946	25.8146	0.563162	24.1665	24.0793	24.1044	24.5921	24.2356	0.240478
CerPE	CerPE 34:1;2	2.77728	2.81267	2.53625	3.64116	3.30966	3.0154	0.448762	4.12747	4.18934	4.93144	4.41608	0.447384	3.82357	3.77831	3.79039	3.74622	3.78462	0.0319592
CerPE	CerPE 34:2;1	0.940974	0.904542	0.875121	1.01621	0.983135	0.943997	0.0571336	0.704138	0.744542	0.70436	0.71768	0.0232636	0.826255	0.849722	0.896265	0.882794	0.863759	0.0317417
CerPE	CerPE 34:2;2	0.0292	0.0643	NaN	0.0774	0.0611	0.058	0.020454	0.0765	0.0532	0.079	0.0695667	0.014229	0.0655	0.0682	0.0808	0.054	0.067125	0.011001
CerPE	CerPE 36:0;1	3.83798	3.66413	4.42218	3.4388	3.04844	3.6823	0.508196	3.7612	3.41516	2.62479	3.26705	0.582503	3.36863	3.2966	3.71863	3.64197	3.50646	0.20528
CerPE	CerPE 36:1;1	49.5226	46.7912	47.5709	48.9837	49.0919	48.3921	1.15703	44.5546	44.5401	44.9991	44.6979	0.260893	46.2378	46.2589	46.0405	44.8711	45.8521	0.661343
CerPE	CerPE 36:2;1	1.32245	1.40161	1.44798	1.43371	1.44044	1.40924	0.0516332	0.947455	0.996815	0.917919	0.954063	0.0398611	1.16975	1.11984	1.18795	1.17832	1.16396	0.0303405
CerPE	CerPE 36:2;2	0.100562	0.154623	0.0978	0.186047	0.180057	0.143818	0.0424324	0.164133	0.190133	0.208271	0.187513	0.0221853	0.150046	0.191697	0.159392	0.143001	0.161034	0.0215164
CerPE	CerPE 37:2;1	0.56409	0.543317	0.565357	0.390343	0.39149	0.490919	0.091709	0.28949	0.313357	0.174458	0.259102	0.0742687	0.256335	0.220781	0.218164	0.19507	0.222588	0.025291
CerPE	CerPE 38:0;1	0.855864	0.775954	1.15055	0.904465	NaN	0.921708	0.161499	0.934703	NaN	0.646006	0.790355	0.20414	0.78005	0.671971	NaN	0.901633	0.784551	0.114897
CerPE	CerPE 38:1;1	10.9619	12.5306	13.8413	11.7799	12.4573	12.3142	1.06222	8.89982	9.30367	9.27193	9.15847	0.22456	10.1699	9.83506	10.5667	11.0758	10.4119	0.534188
CerPE	CerPE 38:2;1	1.1099	1.11701	1.09824	1.08442	1.13657	1.10923	0.0196511	0.853857	0.881402	0.846133	0.860464	0.0185398	1.04421	1.1146	1.07299	1.0502	1.0705	0.0319062
PC	PC 26:0	0.0613	0.0587	0.0345	0.0594	0.0498	0.05274	0.0111186	0.0627	0.0741	0.0866	0.0744667	0.0119542	0.0731	0.0696	0.0507	0.0531	0.061625	0.0113623
PC	PC 28:0	0.124626	0.137417	0.12748	0.114845	0.118641	0.124602	0.00870692	0.192487	0.19578	0.295015	0.22776	0.0582674	0.207958	0.189215	0.149584	0.141459	0.172054	0.0317519
PC	PC 28:1	0.137284	0.162661	0.120792	0.163647	0.133453	0.143568	0.0188963	0.0891	0.0896	0.10286	0.0938532	0.00780381	0.250683	0.222183	0.165112	0.173699	0.202919	0.0405613
PC	PC 30:0	0.757084	0.736594	0.809217	0.683307	0.639422	0.725125	0.0657992	1.64517	1.54535	1.83169	1.67407	0.145341	0.668563	0.556835	NaN	0.644943	0.623447	0.0588841
PC	PC 30:1	2.45298	2.37912	1.97897	2.44115	2.3704	2.32452	0.196592	1.58616	1.53436	1.86583	1.66212	0.178311	3.27581	3.47604	2.95032	3.14941	3.2129	0.22074
PC	PC 30:2	0.284447	0.281755	0.251844	0.300719	0.263176	0.276388	0.0191226	0.112134	0.152697	0.151314	0.138715	0.02303	0.418341	0.390894	0.285938	0.320365	0.353884	0.0612768
PC	PC 31:0	0.0375	0.0343	NaN	NaN	0.0407	0.0375	0.0032	0.0937	0.0743	0.0854	0.0844667	0.00973362	NaN	0.0247	0.0294	NaN	0.02705	0.0033234
PC	PC 31:1	0.133249	0.129978	0.138681	0.138001	0.128024	0.133587	0.00473094	0.0762	0.068	NaN	0.0721	0.00579828	0.114633	0.0955	NaN	0.122899	0.111011	0.0140542
PC	PC 32:0	0.845737	0.952403	1.45684	0.886986	0.827143	0.993821	0.26326	5.32682	5.5102	5.54696	5.46132	0.117926	0.602019	0.567037	NaN	NaN	0.584528	0.0247361
PC	PC 32:1	19.0262	18.988	18.9541	19.378	20.1666	19.3026	0.512114	14.8829	15.2034	15.5488	15.2117	0.332994	20.1123	24.6678	20.9624	20.2639	21.5016	2.14302
PC	PC 32:2	11.359	11.6608	10.9761	10.4283	10.1329	10.9114	0.633556	4.51661	4.63519	4.06542	4.40574	0.300628	11.3091	12.1529	10.8096	10.6275	11.2248	0.682517
PC	PC 32:3	0.0385	0.0386	0.0933	0.0277	0.0335	0.04632	0.0266408	0.130695	0.139491	0.0901	0.120095	0.0263465	0.0284	0.03	0.0241	0.0232	0.026425	0.00329077
PC	PC 32:4	NaN	NaN	NaN	NaN	NaN	#DIV/0!	#DIV/0!	0.282608	0.281514	0.277097	0.280406	0.00291775	NaN	NaN	NaN	NaN	#DIV/0!	#DIV/0!
PC	PC 32:5	NaN	NaN	NaN	NaN	NaN	#DIV/0!	#DIV/0!	0.0566	0.0745	0.0742	0.0684333	0.0102491	NaN	NaN	NaN	NaN	#DIV/0!	#DIV/0!
PC	PC 33:0	NaN	0.0182	0.0332	NaN	NaN	0.0257	0.0106066	0.0621	NaN	NaN	0.0621	#DIV/0!	0.0177	NaN	0.0161	NaN	0.0169	0.00113137
PC	PC 33:1	0.381872	0.389039	0.41007	0.311989	0.343818	0.367357	0.0391309	0.329391	0.325119	0.327892	0.327467	0.00216783	0.293968	0.26975	0.291303	0.293754	0.287194	0.0116917
PC	PC 33:2	0.211722	0.202667	0.211784	0.16482	0.151115	0.188422	0.0284627	0.0819	0.0714	0.0755	0.0762667	0.00529182	0.175194	0.135309	0.133759	0.146117	0.147595	0.0192029
PC	PC 33:3	NaN	NaN	NaN	NaN	NaN	#DIV/0!	#DIV/0!	NaN	NaN	NaN	#DIV/0!	#DIV/0!	NaN	NaN	NaN	NaN	#DIV/0!	#DIV/0!
PC	PC 34:0	NaN	NaN	NaN	NaN	NaN	#DIV/0!	#DIV/0!	NaN	NaN	NaN	#DIV/0!	#DIV/0!	NaN	NaN	NaN	NaN	#DIV/0!	#DIV/0!
PC	PC 34:1	21.9678	22.3928	23.4643	21.779	22.0491	22.3306	0.671613	22.4706	22.9857	22.6902	22.7155	0.258446	19.0735	18.7862	20.3608	23.1667	20.3468	2.00073
PC	PC 34:2	25.5459	24.8692	22.374	26.2911	25.6441	24.9448	1.52295	12.6756	11.9682	10.9038	11.8492	0.891911	23.7611	24.4525	27.5999	25.2462	25.2649	1.67071
PC	PC 34:3	0.538059	0.503878	1.28156	0.445016	0.457402	0.645182	0.35768	1.16677	1.20253	0.96242	1.11057	0.129545	0.21669	0.243634	0.252455	0.271551	0.246082	0.0227977
PC	PC 34:4	0.0852	0.0654	0.326446	0.0472	0.0438	0.113609	0.120119	2.07343	2.0111	1.8126	1.96571	0.136211	NaN	NaN	0.0212	0.0199	0.02055	0.000919239
PC	PC 34:5	NaN	NaN	NaN	NaN	NaN	#DIV/0!	#DIV/0!	1.69232	1.75448	1.92823	1.79167	0.122272	NaN	NaN	NaN	NaN	#DIV/0!	#DIV/0!
PC	PC 35:1	0.18062	0.188705	0.169129	0.161062	0.126463	0.165196	0.0241009	0.150625	0.150503	0.168166	0.156431	0.0101625	NaN	0.13573	NaN	0.139609	0.13767	0.00274291
PC	PC 35:2	0.250593	0.250344	0.255578	0.208848	0.227585	0.23859	0.0198525	0.108746	0.102439	0.0843	0.0984951	0.0126913	0.250462	0.180999	0.212953	0.19671	0.210281	0.0297954
PC	PC 35:3	0.0426	0.0491	0.048	NaN	0.0161	0.03895	0.0154959	NaN	NaN	NaN	#DIV/0!	#DIV/0!	NaN	0.0199	NaN	0.0374	0.02865	0.0123744
PC	PC 36:2	14.7269	14.7101	14.5401	15.4208	15.5181	14.9832	0.451165	5.733	5.65335	5.68331	5.68989	0.040228	18.8411	13.0719	15.352	14.6427	15.477	2.43675
PC	PC 36:3	0.632244	0.656771	1.38853	0.477235	0.436795	0.718315	0.386574	1.52782	1.46411	1.35553	1.44915	0.0871108	0.309299	0.234288	0.288299	0.289176	0.280266	0.0321499
PC	PC 36:4	0.178506	0.143354	0.555559	0.0708	0.0819	0.206024	0.200345	NaN	NaN	NaN	#DIV/0!	#DIV/0!	NaN	0.0271	0.0439	0.0296	0.0335333	0.0090644
PC	PC 36:5	NaN	NaN	NaN	NaN	NaN	#DIV/0!	#DIV/0!	10.4854	10.2828	10.435	10.4011	0.105479	NaN	NaN	NaN	NaN	#DIV/0!	#DIV/0!
PC	PC 36:6	NaN	NaN	NaN	NaN	NaN	#DIV/0!	#DIV/0!	4.69346	4.76081	4.95961	4.80463	0.138383	NaN	NaN	NaN	NaN	#DIV/0!	#DIV/0!
PC	PC 36:7	NaN	NaN	NaN	NaN	NaN	#DIV/0!	#DIV/0!	NaN	0.0547	NaN	0.0547	#DIV/0!	NaN	NaN	NaN	NaN	#DIV/0!	#DIV/0!
PC	PC 37:5	NaN	NaN	NaN	NaN	NaN	#DIV/0!	#DIV/0!	0.0937	0.0685	0.0655	0.0759	0.0154881	NaN	NaN	NaN	NaN	#DIV/0!	#DIV/0!
PC	PC 37:6	NaN	NaN	NaN	NaN	NaN	#DIV/0!	#DIV/0!	NaN	0.0615	0.0515	0.0565	0.00707107	NaN	NaN	NaN	NaN	#DIV/0!	#DIV/0!
PC	PC 38:4	NaN	NaN	NaN	NaN	NaN	#DIV/0!	#DIV/0!	0.0811	0.0839	0.0784	0.0811333	0.00275015	NaN	NaN	NaN	NaN	#DIV/0!	#DIV/0!
PC	PC 38:5	NaN	NaN	NaN	NaN	NaN	#DIV/0!	#DIV/0!	0.511554	0.583404	0.575227	0.556729	0.039335	NaN	NaN	NaN	NaN	#DIV/0!	#DIV/0!
PC	PC 38:6	NaN	NaN	NaN	NaN	NaN	#DIV/0!	#DIV/0!	5.65376	5.48694	6.34207	5.82759	0.453292	NaN	NaN	NaN	NaN	#DIV/0!	#DIV/0!
PC	PC 38:7	NaN	NaN	NaN	NaN	NaN	#DIV/0!	#DIV/0!	0.759352	0.751808	0.824462	0.77854	0.0399475	NaN	NaN	NaN	NaN	#DIV/0!	#DIV/0!
PC	PC 40:10	NaN	NaN	NaN	NaN	NaN	#DIV/0!	#DIV/0!	0.312016	0.321012	0.287871	0.306967	0.0171381	NaN	NaN	NaN	NaN	#DIV/0!	#DIV/0!
PC	PC 40:7	NaN	NaN	NaN	NaN	NaN	#DIV/0!	#DIV/0!	0.283432	0.277251	0.367189	0.309291	0.0502368	NaN	NaN	NaN	NaN	#DIV/0!	#DIV/0!
LPC	LPC 14:0	3.26614	3.41558	2.74872	3.40153	2.99064	3.16452	0.288383	2.94019	3.36881	4.1758	3.49493	0.627385	4.88534	3.17723	3.20495	3.44896	3.67912	0.813365
LPC	LPC 14:1	0.976383	1.15625	0.684079	1.10144	1.35675	1.05498	0.248609	0.670871	0.715259	0.40608	0.597404	0.167171	NaN	1.30136	1.10873	0.867051	1.09238	0.217618
LPC	LPC 16:0	14.9131	14.6901	16.9269	16.5768	17.2704	16.0755	1.19108	29.0461	29.7261	29.8178	29.53	0.421604	19.9151	19.6115	17.6419	19.0374	19.0515	1.00772
LPC	LPC 16:1	39.8658	38.5213	37.241	35.3938	35.0221	37.2088	2.05299	21.9327	21.1527	22.0661	21.7172	0.493361	36.9293	36.5712	33.8904	34.0727	35.3659	1.60691
LPC	LPC 17:0	NaN	NaN	NaN	NaN	NaN	#DIV/0!	#DIV/0!	NaN	NaN	NaN	#DIV/0!	#DIV/0!	NaN	NaN	0.281415	NaN	0.281415	#DIV/0!
LPC	LPC 18:0	1.04651	0.930035	1.5322	0.857816	1.00948	1.07521	0.265669	2.68062	2.81369	2.0537	2.516	0.40586	1.23109	1.1493	1.79911	1.10657	1.32151	0.322558
LPC	LPC 18:1	38.4019	39.8366	36.2918	41.8164	41.6493	39.5992	2.321	29.6848	29.0983	28.1781	28.9871	0.759488	34.1475	34.8747	40.4955	39.6161	37.2835	3.23498
LPC	LPC 18:2	1.53024	1.45011	3.58803	0.852198	0.701246	1.62436	1.15581	6.4127	5.70862	4.52574	5.54902	0.95355	2.89173	3.31475	1.578	1.85126	2.40894	0.827658
LPC	LPC 18:3	NaN	NaN	0.987292	NaN	NaN	0.987292	#DIV/0!	0.263503	0.428753	0.507693	0.399983	0.124611	NaN	NaN	NaN	NaN	#DIV/0!	#DIV/0!
LPC	LPC 20:5	NaN	NaN	NaN	NaN	NaN	#DIV/0!	#DIV/0!	6.3685	6.98768	8.26894	7.20837	0.969251	NaN	NaN	NaN	NaN	#DIV/0!	#DIV/0!
PS	PS 30:0	0.128458	0.144196	0.0775	0.156341	0.144737	0.130246	0.0311082	0.0308	NaN	NaN	0.0308	#DIV/0!	0.175179	0.177932	0.21167	0.196433	0.190303	0.017087
PS	PS 30:1	0.532534	0.576709	0.356652	0.590132	0.576782	0.526562	0.0974464	0.0565	0.0289	0.0723	0.0525667	0.0219657	0.757736	0.919431	0.842272	0.839298	0.839684	0.066035
PS	PS 32:1	5.50871	5.37833	3.49053	6.14463	6.29641	5.36372	1.11913	1.06831	1.10855	1.16257	1.11314	0.0472988	7.33551	6.79146	NaN	6.70303	6.94333	0.342501
PS	PS 32:2	3.32395	3.36437	2.28284	3.64389	3.70234	3.26348	0.572888	0.255875	0.218379	0.235125	0.23646	0.0187835	4.97859	4.67756	NaN	4.51754	4.72456	0.23409
PS	PS 32:3	0.0342	0.101397	0.100287	0.0397	NaN	0.068896	0.0369591	NaN	NaN	NaN	#DIV/0!	#DIV/0!	NaN	0.0286	NaN	NaN	0.0286	#DIV/0!
PS	PS 33:1	0.0841	0.133111	0.0745	0.106211	0.0849	0.0965645	0.0234893	NaN	NaN	NaN	#DIV/0!	#DIV/0!	0.108055	0.0819	0.113101	0.139912	0.110742	0.0237734
PS	PS 34:1	6.53822	5.80804	6.42452	6.36367	6.77631	6.38215	0.357585	5.37313	5.54963	6.02006	5.64761	0.334413	5.72967	6.24054	NaN	6.87038	6.2802	0.57139
PS	PS 34:2	19.3942	19.1838	15.1395	20.316	20.7709	18.9609	2.23345	5.79196	6.17171	6.16177	6.04181	0.216438	21.2137	23.1305	27.5432	23.2237	23.7778	2.67572
PS	PS 34:3	2.46382	2.32044	2.22412	1.70803	1.91094	2.12547	0.309237	NaN	0.268001	0.381838	0.324919	0.0804945	1.06853	0.857365	1.88019	1.30011	1.27655	0.44118
PS	PS 34:4	1.85001	1.87487	2.61668	1.59695	1.56437	1.90058	0.424634	0.63031	0.659781	0.568769	0.61962	0.0464384	0.764764	0.831937	NaN	0.921134	0.839278	0.0784429
PS	PS 34:5	0.101549	NaN	0.0487	NaN	0.124984	0.0917443	0.0390756	0.342936	0.393809	0.2892	0.341982	0.0523111	0.118304	0.0709	0.123698	0.117076	0.107495	0.0245653
PS	PS 35:1	0.134527	NaN	NaN	NaN	0.069	0.101763	0.0463343	0.0975	0.113568	0.0519	0.087656	0.0319908	NaN	0.0939	NaN	NaN	0.0939	#DIV/0!
PS	PS 35:2	0.320256	0.303727	0.258505	0.263539	0.309673	0.29114	0.0281802	0.122768	0.113666	0.0983	0.111578	0.0123671	0.30715	0.283464	0.430935	0.280381	0.325482	0.0713115
PS	PS 35:3	0.241706	0.218213	0.263329	0.216447	0.222172	0.232373	0.0200224	NaN	NaN	NaN	#DIV/0!	#DIV/0!	0.261644	0.248043	0.391958	0.323823	0.306367	0.0659097
PS	PS 36:1	1.25537	1.54046	1.84667	1.36378	1.32983	1.46722	0.236541	1.80126	1.84803	1.11088	1.58673	0.412754	0.83294	0.611808	NaN	1.09123	0.845326	0.239951
PS	PS 36:2	46.6008	47.6613	41.6711	47.6468	46.9218	46.1004	2.51851	43.2344	42.1037	44.9094	43.4158	1.41161	49.4556	48.2089	59.6703	45.9895	50.8311	6.06469
PS	PS 36:3	3.92389	3.18658	4.4878	2.9544	2.41071	3.39268	0.818584	2.91736	2.78495	2.31304	2.67179	0.317658	1.78801	1.6818	2.55675	2.02511	2.01292	0.389926
PS	PS 36:4	3.0739	3.30505	6.07251	2.64856	2.56288	3.53258	1.45217	2.10094	2.53388	1.5426	2.05914	0.496963	0.9993	1.03865	1.55286	1.22977	1.20514	0.252721
PS	PS 36:5	1.13638	1.24828	4.4161	0.796838	0.896632	1.69885	1.52971	5.86172	5.25504	5.31513	5.4773	0.334276	0.644591	0.63383	0.802284	0.721224	0.700482	0.0782306
PS	PS 36:6	0.324642	0.380676	4.84047	0.226648	0.23546	1.20158	2.03521	2.09593	1.90792	1.82104	1.94163	0.140507	0.0385	0.0481	NaN	0.0703	0.0523	0.0163107
PS	PS 36:7	NaN	NaN	NaN	NaN	NaN	#DIV/0!	#DIV/0!	0.325154	0.364294	0.272628	0.320692	0.0459956	NaN	NaN	NaN	NaN	#DIV/0!	#DIV/0!
PS	PS 36:8	NaN	NaN	NaN	NaN	NaN	#DIV/0!	#DIV/0!	0.577893	0.575251	0.368785	0.507309	0.119973	NaN	NaN	NaN	NaN	#DIV/0!	#DIV/0!
PS	PS 37:2	0.170743	0.185022	0.17458	0.214979	NaN	0.186331	0.020029	0.0914	0.103932	0.0854	0.0935774	0.00945598	0.115355	0.126573	0.181293	0.147752	0.142743	0.0289985
PS	PS 37:3	0.371993	0.312291	0.286953	0.270859	0.333181	0.315055	0.0397529	NaN	NaN	NaN	#DIV/0!	#DIV/0!	0.258062	0.280331	NaN	0.40299	0.313794	0.0780441
PS	PS 37:4	0.0711	0.0627	0.1372	0.0404	NaN	0.0778501	0.0416335	NaN	NaN	NaN	#DIV/0!	#DIV/0!	NaN	0.0606	0.0498	0.0953	0.0685667	0.0237732
PS	PS 38:1	NaN	NaN	0.216595	0.155018	0.174688	0.1821	0.0314502	0.19317	NaN	0.239326	0.216248	0.0326368	NaN	0.174776	NaN	0.152483	0.16363	0.0157637
PS	PS 38:2	1.09397	1.10772	0.919896	1.3212	1.40733	1.17002	0.19455	1.16674	1.15268	1.49986	1.27309	0.196508	1.65077	1.384	1.91923	1.25479	1.5522	0.295056
PS	PS 38:3	0.243943	0.236459	0.209429	0.157047	NaN	0.21172	0.0393477	0.0813	0.0505	NaN	0.0659	0.0217789	0.175831	0.118558	NaN	0.135855	0.143415	0.0293754
PS	PS 38:4	NaN	0.176079	0.168804	NaN	NaN	0.172441	0.00514419	NaN	NaN	NaN	#DIV/0!	#DIV/0!	NaN	NaN	0.134399	NaN	0.134399	#DIV/0!
PS	PS 38:5	0.957247	1.0576	0.901227	1.05796	1.09627	1.01406	0.0814568	1.79889	1.8669	2.04689	1.90423	0.128143	1.18517	1.19849	1.53725	1.21123	1.28304	0.16981
PS	PS 38:6	0.119783	0.132531	0.152957	NaN	0.0776	0.120718	0.0318273	6.68014	7.41069	7.26799	7.11961	0.387223	0.037	NaN	0.0588	NaN	0.0479	0.0154149
PS	PS 38:7	NaN	NaN	NaN	NaN	NaN	#DIV/0!	#DIV/0!	3.12708	2.86164	2.31639	2.76837	0.413316	NaN	NaN	NaN	NaN	#DIV/0!	#DIV/0!
PS	PS 38:8	NaN	NaN	NaN	NaN	NaN	#DIV/0!	#DIV/0!	1.77754	1.6657	1.44583	1.62969	0.168761	NaN	NaN	NaN	NaN	#DIV/0!	#DIV/0!
PS	PS 38:9	NaN	NaN	0.139981	NaN	NaN	0.139981	#DIV/0!	4.40539	4.74814	4.37391	4.50915	0.207571	NaN	NaN	NaN	NaN	#DIV/0!	#DIV/0!
PS	PS 40:5	NaN	NaN	NaN	NaN	NaN	#DIV/0!	#DIV/0!	0.110843	0.140207	0.101222	0.117424	0.020309	NaN	NaN	NaN	0.0396	0.0396	#DIV/0!
PS	PS 40:6	NaN	NaN	NaN	NaN	NaN	#DIV/0!	#DIV/0!	0.210326	NaN	0.149818	0.180072	0.0427858	NaN	NaN	NaN	NaN	#DIV/0!	#DIV/0!
PS	PS 40:7	NaN	NaN	NaN	NaN	NaN	#DIV/0!	#DIV/0!	0.428188	0.404291	0.360785	0.397755	0.0341736	NaN	NaN	NaN	NaN	#DIV/0!	#DIV/0!
PS	PS 40:10	NaN	NaN	NaN	NaN	NaN	#DIV/0!	#DIV/0!	7.24432	7.59626	7.41735	7.41931	0.175975	NaN	NaN	NaN	NaN	#DIV/0!	#DIV/0!
PI	PI 30:0	0.477315	0.436496	0.297479	0.596855	0.604983	0.482626	0.12694	0.357598	0.322414	0.839932	0.506648	0.289168	0.351275	0.635838	1.48998	0.36234	0.709857	0.536475
PI	PI 30:1	7.99643	7.44414	6.72872	8.36706	6.91632	7.49053	0.695786	3.69858	3.03254	4.04786	3.59299	0.515833	4.33171	4.50798	7.99337	3.83958	5.16816	1.90459
PI	PI 30:2	NaN	NaN	NaN	NaN	NaN	#DIV/0!	#DIV/0!	NaN	NaN	NaN	#DIV/0!	#DIV/0!	NaN	NaN	NaN	NaN	#DIV/0!	#DIV/0!
PI	PI 32:0	1.84979	1.60182	1.62948	2.47917	2.80032	2.07212	0.539097	2.11977	2.23091	2.27119	2.20729	0.0784254	2.52081	2.01337	5.00861	1.94222	2.87125	1.448
PI	PI 32:1	10.4928	11.4383	9.71856	12.4123	11.0253	11.0175	1.01059	4.85431	5.1553	4.97927	4.9963	0.151215	13.9008	13.1021	25.9267	10.5199	15.8624	6.86294
PI	PI 32:2	7.27504	7.35437	5.53996	5.73395	6.43995	6.46865	0.842294	1.50785	1.90542	1.80345	1.73891	0.206497	7.49574	7.26091	NaN	5.79787	6.85151	0.919996
PI	PI 32:3	NaN	NaN	NaN	NaN	NaN	#DIV/0!	#DIV/0!	0.234456	NaN	NaN	0.234456	#DIV/0!	NaN	NaN	NaN	NaN	#DIV/0!	#DIV/0!
PI	PI 34:1	12.0388	12.8644	10.8144	13.4866	14.1119	12.6632	1.28695	10.1255	10.0882	9.80332	10.0057	0.176228	NaN	11.4458	NaN	12.5026	11.9742	0.747269
PI	PI 34:2	28.7267	26.148	25.2145	26.4905	26.4623	26.6084	1.29201	8.41777	8.29752	9.52387	8.74639	0.676002	39.2961	30.4314	NaN	32.0999	33.9425	4.71087
PI	PI 34:3	1.08913	0.984063	1.62849	1.29294	0.816176	1.16216	0.312777	1.33183	1.35458	1.36695	1.35112	0.0178134	0.472595	0.484342	1.81941	0.589009	0.841339	0.654145
PI	PI 34:4	NaN	NaN	0.646895	NaN	NaN	0.646895	#DIV/0!	2.10106	2.10836	2.25724	2.15555	0.0881405	NaN	NaN	NaN	NaN	#DIV/0!	#DIV/0!
PI	PI 34:5	NaN	NaN	NaN	NaN	NaN	#DIV/0!	#DIV/0!	1.11191	1.24886	1.79285	1.38454	0.360179	NaN	NaN	NaN	NaN	#DIV/0!	#DIV/0!
PI	PI 36:2	17.335	17.3286	15.0938	16.7108	17.7086	16.8354	1.03732	3.26654	2.68891	3.39224	3.1159	0.375081	23.5318	18.7134	37.2701	19.3134	24.7072	8.64538
PI	PI 36:3	4.06507	4.42256	7.70345	3.36186	3.19601	4.54979	1.83307	3.49342	3.60848	3.57224	3.55804	0.0588284	2.47846	2.17843	4.48153	2.46378	2.90055	1.063
PI	PI 36:4	1.7488	2.26229	7.17151	1.44913	2.16781	2.95991	2.37702	3.4812	3.90725	2.38497	3.25781	0.785343	NaN	0.59739	1.15187	0.980726	0.909995	0.283926
PI	PI 36:5	NaN	NaN	0.701892	NaN	NaN	0.701892	#DIV/0!	15.195	14.9375	14.4305	14.8543	0.38897	NaN	0.331142	0.830274	0.21181	0.457742	0.328093
PI	PI 36:6	NaN	NaN	0.475702	NaN	NaN	0.475702	#DIV/0!	4.21596	4.15722	3.93782	4.10367	0.146597	NaN	NaN	NaN	0.528651	0.528651	#DIV/0!
PI	PI 36:8	0.352739	0.390808	0.382249	0.40987	0.346451	0.376423	0.0265466	0.250689	0.235881	NaN	0.243285	0.0104711	NaN	0.238911	NaN	0.526077	0.382494	0.203057
PI	PI 38:6	NaN	0.338708	0.308479	NaN	NaN	0.323593	0.0213756	26.3429	27.0245	26.0247	26.4641	0.510755	NaN	1.92055	2.98058	1.88371	2.26161	0.622917
PI	PI 40:10	6.55241	6.98543	5.94437	7.20901	7.40384	6.81901	0.58264	7.89366	7.69624	7.57158	7.72049	0.162406	5.6206	6.13843	11.0475	6.43845	7.31125	2.51365
DAG	DAG 28:0	1.84919	1.87666	NaN	3.59632	3.12914	2.61283	0.886738	6.40276	6.47541	2.86124	5.24647	2.06599	6.33479	7.20657	4.80158	4.06087	5.60096	1.42915
DAG	DAG 28:1	1.77861	1.53797	NaN	2.30806	2.22032	1.96124	0.36511	4.52779	3.87758	1.82485	3.41007	1.41082	3.76041	3.83882	2.95257	2.7166	3.3171	0.566331
DAG	DAG 30:0	2.45247	1.8591	NaN	2.02365	1.98179	2.07925	0.258426	2.1589	2.01774	NaN	2.08832	0.0998171	1.65539	1.87201	2.48539	2.4154	2.10705	0.407208
DAG	DAG 30:1	5.14561	4.19962	3.56941	7.09561	6.35336	5.27272	1.46285	6.85712	7.1084	3.89458	5.95337	1.78739	5.95093	7.38696	6.60488	6.03701	6.49494	0.661673
DAG	DAG 30:2	NaN	NaN	1.7024	NaN	NaN	1.7024	#DIV/0!	1.4597	1.83495	NaN	1.64733	0.26534	NaN	2.45771	NaN	NaN	2.45771	#DIV/0!
DAG	DAG 32:0	5.31038	4.24779	3.01182	3.40276	2.7879	3.75213	1.03364	2.8142	2.46756	2.299	2.52692	0.262679	2.2188	2.03296	3.78484	3.743	2.9449	0.948918
DAG	DAG 32:1	12.1119	11.6131	8.50531	13.8231	12.7461	11.7599	1.99795	12.8103	11.6731	8.06976	10.8511	2.47486	8.70046	10.2401	12.0257	11.2098	10.544	1.42942
DAG	DAG 32:2	6.4578	7.08143	6.0987	6.95651	6.36903	6.59269	0.413365	4.63786	4.23035	2.93532	3.93451	0.888988	4.35876	5.12802	6.48098	6.20639	5.54354	0.982264
DAG	DAG 32:3	12.3349	16.0706	25.2109	13.5262	18.5656	17.1416	5.11037	20.2415	24.2333	33.9979	26.1576	7.07718	45.4384	34.1089	25.1375	31.742	34.1067	8.45471
DAG	DAG 34:0	3.04056	2.31964	NaN	NaN	NaN	2.6801	0.509764	3.55793	2.76263	2.67627	2.99894	0.486019	2.12329	2.41369	2.62993	2.24308	2.3525	0.220017
DAG	DAG 34:1	13.2259	11.8302	11.7957	13.4632	12.7754	12.6181	0.775503	12.0608	11.5388	9.23664	10.9454	1.50268	6.68811	8.02926	9.56155	8.46602	8.18624	1.18867
DAG	DAG 34:2	18.7155	19.139	20.2963	19.1095	18.8113	19.2143	0.632185	5.91105	5.43801	6.09367	5.81425	0.338381	7.85736	9.47409	13.0452	11.6908	10.5169	2.30441
DAG	DAG 34:3	NaN	NaN	NaN	NaN	NaN	#DIV/0!	#DIV/0!	NaN	NaN	NaN	#DIV/0!	#DIV/0!	NaN	NaN	NaN	NaN	#DIV/0!	#DIV/0!
DAG	DAG 34:4	NaN	NaN	NaN	NaN	NaN	#DIV/0!	#DIV/0!	NaN	NaN	NaN	#DIV/0!	#DIV/0!	NaN	NaN	NaN	NaN	#DIV/0!	#DIV/0!
DAG	DAG 34:5	NaN	NaN	NaN	NaN	NaN	#DIV/0!	#DIV/0!	NaN	NaN	3.62972	3.62972	#DIV/0!	NaN	NaN	NaN	NaN	#DIV/0!	#DIV/0!
DAG	DAG 36:2	14.7012	15.2084	14.9377	14.6951	14.26	14.7605	0.350101	3.55531	3.25061	5.10669	3.97087	0.995377	4.91326	5.81089	8.19197	7.61788	6.6335	1.5312
DAG	DAG 36:3	2.8759	3.01655	4.87178	NaN	NaN	3.58808	1.11394	NaN	NaN	NaN	#DIV/0!	#DIV/0!	NaN	NaN	2.29789	1.85115	2.07452	0.315895
DAG	DAG 36:5	NaN	NaN	NaN	NaN	NaN	#DIV/0!	#DIV/0!	4.43429	4.40633	5.46668	4.7691	0.604283	NaN	NaN	NaN	NaN	#DIV/0!	#DIV/0!
DAG	DAG 36:6	NaN	NaN	NaN	NaN	NaN	#DIV/0!	#DIV/0!	2.46906	2.44484	3.70187	2.87192	0.718858	NaN	NaN	NaN	NaN	#DIV/0!	#DIV/0!
DAG	DAG 38:6	NaN	NaN	NaN	NaN	NaN	#DIV/0!	#DIV/0!	6.10141	6.24039	8.20583	6.84921	1.17692	NaN	NaN	NaN	NaN	#DIV/0!	#DIV/0!
DAG	DAG 38:7	NaN	NaN	NaN	NaN	NaN	#DIV/0!	#DIV/0!	NaN	NaN	NaN	#DIV/0!	#DIV/0!	NaN	NaN	NaN	NaN	#DIV/0!	#DIV/0!
DAG	DAG 38:9	NaN	NaN	NaN	NaN	NaN	#DIV/0!	#DIV/0!	NaN	NaN	NaN	#DIV/0!	#DIV/0!	NaN	NaN	NaN	NaN	#DIV/0!	#DIV/0!
Cer	Cer 32:1;2	3.3356	3.57551	2.8028	3.39368	3.7879	3.3791	0.367397	4.14227	3.97655	4.45401	4.19094	0.242422	4.4144	4.04283	4.38678	NaN	4.28134	0.20701
Cer	Cer 34:1;2	24.3094	26.7024	22.6579	24.8061	27.6519	25.2255	1.97968	30.4325	29.6863	29.1826	29.7671	0.628882	24.9021	25.573	24.7163	27.9447	25.784	1.48673
Cer	Cer 34:1;3	9.44953	5.60987	3.81161	4.14752	4.31569	5.46684	2.32851	4.53264	3.79733	8.52196	5.61731	2.54223	8.3538	6.90485	7.2204	7.26648	7.43639	0.632375
Cer	Cer 34:2;2	3.93242	3.94155	3.09606	3.31664	NaN	3.57167	0.431352	NaN	3.93312	3.89127	3.91219	0.0295947	8.26811	8.60621	5.32823	6.28489	7.12186	1.57426
Cer	Cer 36:1;2	38.2081	39.4853	46.4356	44.4073	47.9432	43.2959	4.27484	44.0741	42.8631	37.9559	41.631	3.23983	30.1085	31.8278	37.8018	42.4993	35.5594	5.68121
Cer	Cer 36:1;3	4.96746	4.22331	4.39933	4.43732	NaN	4.50686	0.320907	5.36025	5.06549	5.44198	5.28924	0.198038	7.995	6.63165	4.50061	NaN	6.37575	1.76119
Cer	Cer 36:2;2	5.27424	6.42914	4.80294	4.95644	5.25475	5.3435	0.639002	4.54378	3.82001	4.35107	4.23829	0.374836	8.54156	8.36979	7.25816	7.06558	7.80877	0.754371
Cer	Cer 38:1;2	10.5232	10.0329	11.9938	10.5351	11.0466	10.8263	0.744588	6.91439	6.85816	6.20117	6.65791	0.39654	7.41661	8.04378	8.78777	8.93899	8.29679	0.705272
Cer	Cer 38:2;2	NaN	NaN	NaN	NaN	NaN	#DIV/0!	#DIV/0!	NaN	NaN	NaN	#DIV/0!	#DIV/0!	NaN	NaN	NaN	NaN	#DIV/0!	#DIV/0!
PG	PG 32:1	18.0235	18.4914	16.8528	19.9166	19.1469	18.4863	1.15809	15.2327	15.4452	17.7313	16.1364	1.38532	17.265	17.6496	20.5025	18.4814	18.4746	1.44408
PG	PG 32:2	19.2692	18.0672	18.1965	17.4077	18.6378	18.3157	0.691614	20.0103	20.3256	15.9212	18.7524	2.45693	18.6763	19.4946	16.4422	18.6284	18.3104	1.30734
PG	PG 34:1	14.0334	11.3733	11.5795	13.393	13.2549	12.7268	1.18089	11.4897	11.8588	17.0693	13.4726	3.12026	11.2918	10.5435	13.4994	12.9067	12.0603	1.37582
PG	PG 34:2	38.2957	36.5203	37.8087	35.8212	38.298	37.3488	1.1213	36.9608	35.8288	29.6148	34.1348	3.9551	37.8531	37.3636	35.0651	36.6563	36.7345	1.21656
PG	PG 36:2	10.3782	15.5478	15.5625	13.4615	10.6623	13.1225	2.52656	11.0097	11.2142	10.1618	10.7952	0.557996	14.9139	14.9486	14.4908	13.3271	14.4201	0.757791
PG	PG 36:3	NaN	NaN	NaN	NaN	NaN	#DIV/0!	#DIV/0!	NaN	NaN	NaN	#DIV/0!	#DIV/0!	NaN	NaN	NaN	NaN	#DIV/0!	#DIV/0!
PG	PG 36:4	NaN	NaN	NaN	NaN	NaN	#DIV/0!	#DIV/0!	NaN	NaN	NaN	#DIV/0!	#DIV/0!	NaN	NaN	NaN	NaN	#DIV/0!	#DIV/0!
PG	PG 36:5	NaN	NaN	NaN	NaN	NaN	#DIV/0!	#DIV/0!	5.29679	5.32743	9.50156	6.70859	2.41883	NaN	NaN	NaN	NaN	#DIV/0!	#DIV/0!
Footnote:
mol% of lipid species was calculated per each lipid class
