# Supplementary material for: Lipidome Unsaturation Affects the Morphology and Proteome of the Drosophila Eye
Source: J Proteome Res. 2024 Mar 14;23(4):1188–99. doi: 10.1021/acs.jproteome.3c00570 (PMC11002927; doi:10.1021/acs.jproteome.3c00570)
Supplement: Supplementary file 3 — pr3c00570_si_003.xlsx [file pr3c00570_si_003.xlsx]

## Sheet: Table S2-Comparision M3vs.M1
Supplementary Table S2: Quantification of the proteome of fly eye raised on M1 and M3 diets
minus log10 p-Value	Fold change (log2)	Gene Name	Color in the volcano plot
2.17386	3.96951	CG3088	black
2.21077	3.2408	CG8343	black
2.74404	2.87677	CG9676	black
0	2.30499	CG8329	gray
0.236366	1.82046	Mal-A1	gray
2.72237	1.69631	Cyp6a8	black
0	1.69331	fln	gray
0	1.58062	DNAlig4	gray
0	1.46603	CG12025	gray
1.03156	1.44143	CG2747	gray
1.40621	1.42972	pasi2	black
0	1.42639	CG32036	gray
0.404601	1.37886	lola	gray
0.516243	1.37328	Gdh	gray
0	1.34531	Pex14	gray
0.772756	1.27491	Pdh	gray
0	1.22069	Vps25	gray
1.71249	1.20898	CAH2	black
1.0187	1.20026	CG8034	gray
1.48386	1.18972	Dhc93AB	black
0	1.1373	CG4250	gray
1.55866	1.13668	CG14439	black
1.22362	1.11568	CG11893	gray
2.7681	1.10505	Hdc	black
0.657115	1.05713	Chchd3	gray
1.13166	1.05625	Efa6	gray
1.13047	1.0553	Cyp309a1	gray
0	1.05523	CG7708	gray
1.00819	1.05031	lic	gray
0.635959	1.01985	Pis	gray
2.70811	1.01683	CG33056	black
0.436557	1.01598	TwdlT	gray
0	0.997479	CG6398	gray
2.62393	0.987161	CG2767	black
0	0.980539	Vav	gray
0	0.973887	btz	gray
0.45186	0.973848	sosie	gray
0	0.962168	wmd	gray
0	0.95687	Ncc69	gray
0	0.942937	Mob2	gray
0	0.937067	osp	gray
0.894656	0.921728	CG13185	gray
3.82187	0.908532	Mo25	black
0	0.893293	CG9853	gray
3.01726	0.885245	GM130	black
0	0.877563	Tango11	gray
0.914431	0.859058	CG32441	gray
0.664388	0.858886	CG8043	gray
1.36617	0.857	Mhcl	black
1.96242	0.853972	Cyp6d5	black
0.671957	0.853517	CG17715	gray
2.43162	0.846778	cry	black
0.620379	0.843062	bbc	gray
0	0.839915	l(2)k14505	gray
0.998811	0.836518	tud	gray
1.15748	0.832454	ca	gray
0	0.831465	CG32850	gray
1.5221	0.825845	nrv2	black
0.909802	0.809104	Fkbp14	gray
1.45722	0.808606	retinin	black
0.696882	0.806841	Acp1	gray
0	0.80475	Ack	gray
0	0.802032	CG9170	gray
0	0.801243	CG11722	gray
0.94729	0.800531	CG17111	gray
0.678679	0.791683	CG10915	gray
4.21428	0.790117	path	black
3.86205	0.789939	dpy	black
0.965439	0.781867	Cyp4d21	gray
1.60245	0.779784	beg	black
1.471	0.776181	Hrs	black
0.648817	0.77569	CG5316	gray
1.16901	0.770573	bnb	gray
0.460205	0.758911	Inx3	gray
1.26635	0.741419	CG11200	gray
1.18484	0.740539	Cpr47Ea	gray
1.82834	0.739015	Opa1	black
0	0.735273	Fbl6	gray
0.695619	0.731826	CG42361	gray
0	0.727378	bocks	gray
1.89939	0.725281	Cyp6g1	black
1.65691	0.718955	rdhB	black
0.918217	0.711099	RyR	gray
0.615598	0.710649	eIF2beta	gray
0.838636	0.703768	PIP82	gray
0.688322	0.703535	CG6617	gray
3.35961	0.696562	Wsck	black
1.48573	0.695134	ninaE	black
0.355027	0.693281	KdelR	gray
0	0.689945	Slob	gray
1.1124	0.688054	Inx2	gray
2.1228	0.687976	aru	black
1.24491	0.687423	Coprox	gray
0.659034	0.680506	sinu	gray
1.06685	0.677701	Ccz1	gray
0.767153	0.6689	Tg	gray
1.78109	0.666252	CG40485	black
0	0.661203	DENR	gray
1.42043	0.657899	CG1441	black
1.22445	0.657597	CG31673	gray
0	0.656939	Dgkepsilon	gray
0.487915	0.653849	Paf-AHalpha	gray
1.6033	0.651941	CG6908	black
2.02035	0.648795	qm	black
0.98235	0.648693	Idh3a	gray
0.89077	0.646306	CG2681	gray
1.29105	0.644988	lqf	gray
0.683441	0.644456	Cad87A	gray
1.182	0.640989	Rh6	gray
0	0.640797	NAT1	gray
0.695481	0.640736	inaF-C	gray
0.981924	0.640172	CG1648	gray
0.675344	0.630123	zip	gray
0.5765	0.629519	CG16953	gray
1.14176	0.625319	GstE3	gray
1.56333	0.625296	bif	black
0	0.622737	TpnC4	gray
0.726427	0.621733	CG43795	gray
1.25206	0.620598	bdl	gray
0.649857	0.620482	Cpr49Ag	gray
0.510253	0.61986	CG9812	gray
0.678012	0.618634	ogre	gray
1.41404	0.618622	Trax	black
0	0.616534	CG8726	gray
0.241314	0.614829	Hsp22	gray
0.982252	0.613668	CG5189	gray
0	0.613068	CG13284	gray
0	0.613041	Obp83a	gray
1.33089	0.609819	CG16935	black
1.34932	0.609121	Lsp2	black
0.353751	0.606444	AsnS	gray
1.65665	0.605546	Rpn8	black
1.0402	0.605257	alpha-Man-Ib	gray
0	0.604142	smash	gray
0.459271	0.598365	ninaC	gray
2.14306	0.597877	CG13833	black
0.942791	0.592716	Dys	gray
1.14248	0.59131	snu	gray
2.32987	0.591156	Pdh	black
0.817012	0.591064	CG42367	gray
0.890023	0.590384	scrib	gray
1.71787	0.588837	Uch-L5	black
0.774426	0.588048	nrv2	gray
0.837161	0.586191	Peritrophin-A	gray
0	0.583619	mRpL19	gray
0	0.582407	snf	gray
1.82605	0.581708	Bsg	black
1.27853	0.580896	Cpn	gray
0.653692	0.580242	CG33178	gray
0.790391	0.580218	kune	gray
0	0.578424	stck	gray
0	0.578223	kuk	gray
0.772314	0.577274	Cnx99A	gray
0.512865	0.576932	Ssdp	gray
1.13132	0.575313	crb	gray
0	0.569208	CG17127	gray
0	0.568573	Drice	gray
0.682145	0.565949	Vps28	gray
0	0.564842	alpha-Est10	gray
0.879985	0.563943	CG3040	gray
2.36171	0.563353	sn	black
0.584718	0.561583	kl-2	gray
1.83629	0.55809	msps	black
0	0.555677	Alr	gray
0.953081	0.554426	Sec5	gray
0.774848	0.55426	CG16898	gray
0.278473	0.551368	HmgZ	gray
1.11602	0.550224	Tsp42Ea	gray
0.756724	0.548019	CG1299	gray
1.73535	0.547993	GstE14	black
1.45636	0.542451	CG7888	black
0.853866	0.541445	CG1814	gray
0.381823	0.539064	CG7600	gray
0.742696	0.53694	CG6421	gray
1.26475	0.535893	Rae1	gray
1.04227	0.535353	Cyp4e2	gray
0.624659	0.533924	Abl	gray
0.571694	0.532806	CG9572	gray
0.557487	0.532106	bun	gray
0.996718	0.53104	GstE6	gray
0.930281	0.531015	Crys	gray
1.25649	0.530825	cathD	gray
0.709887	0.529846	Gbeta76C	gray
0	0.529082	CG13108	gray
0.710586	0.528726	CG9394	gray
0.22629	0.528447	f-cup	gray
0.278825	0.525318	CG33970	gray
2.047	0.524658	Cyt-c-p	black
0.677696	0.523777	CG8397	gray
0	0.52375	CG1316	gray
1.1121	0.522652	Cyp12b2	gray
0.572983	0.521591	CG11134	gray
2.30595	0.521275	Arr2	black
1.03351	0.520724	mts	gray
1.42033	0.520534	Gss1	black
0	0.517591	SA	gray
1.08959	0.515649	CG12338	gray
2.35182	0.513987	CG17839	black
1.60858	0.512973	frj	black
3.30508	0.511331	Mcr	black
1.45728	0.509421	norpA	black
0	0.509012	Snap24	gray
0.53868	0.50368	CG13077	gray
0.409444	0.503215	CG13369	gray
1.36819	0.499846	P5CDh1	black
1.11261	0.499029	Lar	gray
1.03967	0.497855	fw	gray
1.10729	0.497224	Ugt49C1	gray
1.18812	0.496607	AOX3	gray
1.07639	0.495728	CG15096	gray
0	0.495242	spartin	gray
1.07617	0.494272	CG10226	gray
0.907084	0.493917	scaf	gray
0.53667	0.492518	CG1774	gray
0.833036	0.490672	QC	gray
0.854127	0.490496	arm	gray
1.08541	0.489518	Rh3	gray
0	0.488021	CG12096	gray
0.604845	0.487494	Strn-Mlck	gray
0	0.486881	schlank	gray
0.320459	0.485869	Ge-1	gray
0.707797	0.48333	hebe	gray
0.594138	0.480712	CG5044	gray
0.572618	0.479783	Rab4	gray
0	0.479764	CG12106	gray
0.576788	0.478984	CG43346	gray
0	0.477697	Hpr1	gray
0.659633	0.477655	sni	gray
0.547017	0.476975	CG7296	gray
0.762011	0.475774	CG2680	gray
0.538192	0.475384	CG1358	gray
0	0.473886	CG17660	gray
0	0.473829	mRpL53	gray
2.29534	0.473442	Rab32	black
1.99189	0.473164	trp	black
0.684257	0.473066	GstD9	gray
0.424425	0.472953	Fife	gray
0.667632	0.471811	CG10413	gray
0.702741	0.46951	Ilk	gray
1.3304	0.467447	Jheh1	black
0.269529	0.466534	LSm7	gray
2.61086	0.465953	Pbgs	black
0.976747	0.46402	CG30392	gray
0	0.463608	Wnk	gray
0	0.462528	CG31321	gray
2.03181	0.461452	w	black
0	0.459336	CG5916	gray
0.701976	0.457615	stmA	gray
0.504596	0.455544	CG12024	gray
1.32558	0.453411	Invadolysin	black
1.64199	0.452873	CG8176	black
0	0.452694	laza	gray
1.77792	0.452036	Vha100-1	black
0.469581	0.451383	yellow-h	gray
0	0.450243	Vti1b	gray
0.621969	0.449799	CkIalpha	gray
1.05494	0.44978	Elp2	gray
0.955969	0.449701	Cpr72Ec	gray
0.77383	0.447735	Vajk1	gray
1.18026	0.447466	Usp14	gray
0.505236	0.447395	cert	gray
0.748972	0.447021	CG34120	gray
0.821024	0.446323	Hmt-1	gray
0.410987	0.446158	CG17528	gray
0.414649	0.445072	mago	gray
0.304571	0.444554	mRpL46	gray
2.72656	0.443743	Ugt302C1	black
0.974188	0.442806	Dera	gray
1.33105	0.442224	CG6218	black
0.424801	0.442222	Tim23	gray
0.305401	0.441465	CG14407	gray
0	0.437754	CG9662	gray
0.263777	0.436016	Gmap	gray
0	0.43539	CG2269	gray
0.627098	0.434186	RhoGDI	gray
0.40835	0.433103	CG18858	gray
1.34251	0.432874	Hil	black
1.56656	0.432549	Sec10	black
0.885576	0.43191	HDAC1	gray
0.211554	0.431245	Mal-A6	gray
1.72547	0.430964	Drp1	black
0	0.429923	nes	gray
2.81868	0.429533	CG11210	black
0.939882	0.428061	ERp60	gray
1.18327	0.427642	Eip71CD	gray
0.874114	0.426989	CG6870	gray
0	0.42679	CG1227	gray
0.432938	0.42622	CG5597	gray
1.60183	0.42514	mv	black
3.13449	0.425062	Gdh	black
0.501187	0.423641	Tcs3	gray
0.72001	0.423336	CG11309	gray
0.616757	0.423089	ATPsynD	gray
0.315314	0.421924	pck	gray
0.411058	0.421477	CG3793	gray
0.653132	0.420468	wol	gray
0.584808	0.418269	CG9257	gray
0.458545	0.41648	mbc	gray
0.225706	0.416381	mys	gray
0.595661	0.416133	GstD1	gray
0.42948	0.415835	TM9SF4	gray
0.562786	0.414913	didum	gray
0.755349	0.413005	DnaJ-1	gray
2.16615	0.412923	Cont	black
1.36585	0.412922	comt	black
0.993377	0.412608	CG6330	gray
0.483396	0.411761	CG9689	gray
1.8105	0.411583	inaD	black
0.582938	0.411199	CG34325	gray
0.549989	0.411143	MEP-1	gray
1.21558	0.410814	CG15739	gray
0.486487	0.409395	Nup188	gray
0.552959	0.408592	rdo	gray
0.911137	0.408146	car	gray
0	0.406406	CG18507	gray
2.27064	0.406272	CG17565	black
2.05383	0.406227	cd	black
0.835771	0.405968	Vha14-1	gray
1.86481	0.405865	homer	black
1.8667	0.404823	PI4KIIIalpha	black
0.725593	0.404489	Fcp1	gray
0.257434	0.403508	CG32576	gray
1.1593	0.403318	COX1	gray
0.575278	0.403316	CG10737	gray
1.99259	0.403283	LamC	black
0.969982	0.402778	Gp210	gray
0.798532	0.40196	ATPsynB	gray
1.92371	0.401854	mop	black
0.420259	0.401531	Ufl1	gray
1.13661	0.401341	Lpin	gray
0.952431	0.399789	Rab35	gray
0.347299	0.399654	CG32544	gray
0.957126	0.399316	Cds	gray
2.02165	0.399228	Ncc69	black
0.698752	0.399006	Gss1	gray
0	0.397448	Pgant7	gray
2.15396	0.397406	Ttc7	black
1.21268	0.397029	CG15117	gray
0.34595	0.396945	CG5955	gray
0	0.396837	Orct	gray
0	0.396772	CG15012	gray
0.83249	0.396287	t	gray
0	0.396014	btsz	gray
0.776734	0.39584	Rab14	gray
0.897364	0.394203	CG10877	gray
1.98736	0.394195	Jheh2	black
1.18671	0.393429	CG32694	gray
0	0.39327	DnaJ-H	gray
2.55501	0.392148	Esyt2	black
0.267797	0.38986	Pp1alpha-96A	gray
1.74173	0.389359	Cyp9b2	black
0	0.389147	Rrp1	gray
0.517113	0.386196	CG2493	gray
0.575765	0.386001	Syx13	gray
0	0.385476	ZnT63C	gray
0.764605	0.384659	CG18598	gray
1.68322	0.383659	CG11407	black
0.480192	0.383479	cm	gray
0.418335	0.38287	Pgant2	gray
1.24141	0.381916	egl	gray
1.34848	0.38026	Ldsdh1	black
0.497774	0.380171	CG7215	gray
1.09217	0.380154	ninaC	gray
0.816302	0.380065	CG14591	gray
0.893682	0.379852	CG11050	gray
0.4893	0.37928	BEAF-32	gray
0.22762	0.37919	CG10214	gray
0.702476	0.378999	Syx8	gray
0	0.378319	atk	gray
0	0.377659	rictor	gray
0.86353	0.377327	fipi	gray
1.04941	0.375086	CG1213	gray
0.707001	0.375052	trpl	gray
1.01611	0.374634	Ufd4	gray
1.52861	0.372587	Ptp61F	black
0	0.371224	PMP34	gray
1.16532	0.371145	CG11550	gray
0.514686	0.369983	Vha13	gray
0.208006	0.369839	Miro	gray
0.845524	0.369535	Coq8	gray
0	0.368322	CG7149	gray
1.79652	0.368308	Reps	black
0.778626	0.367666	cindr	gray
0.376203	0.367632	cpo	gray
0.873285	0.366987	st	gray
0.759918	0.366282	Arr1	gray
0.682866	0.365099	Act42A	gray
0.407787	0.363876	BicD	gray
1.40482	0.362007	Usp10	black
0	0.361647	Pi3K21B	gray
2.09295	0.360987	Drat	black
0.334412	0.360667	Vha36-3	gray
0	0.360175	CG2921	gray
0.757693	0.359111	hoe1	gray
0.667101	0.359076	CLIP-190	gray
0.833602	0.358664	CG4004	gray
0.401258	0.358605	Vmat	gray
0.432303	0.356993	ND-13B	gray
0.359717	0.356703	DIP2	gray
0.759971	0.356527	Ntf-2	gray
0.880612	0.355519	Arf102F	gray
0	0.354891	CG10916	gray
0.20523	0.354821	Hrb87F	gray
0.704336	0.354786	e(y)3	gray
0	0.354507	Amacr	gray
0.411338	0.354364	ADPS	gray
0.601362	0.352166	Tm2	gray
0.530555	0.351515	Tsp5D	gray
0.44468	0.351017	CG10731	gray
0.780584	0.350197	CG43780	gray
0.718946	0.350143	ND-15	gray
0.982781	0.349021	CG5504	gray
0	0.348506	Not3	gray
0.592453	0.348109	CG7470	gray
0.698016	0.347663	GstT1	gray
2.29566	0.347616	CG44195	black
0	0.347038	Der-1	gray
3.48108	0.346977	eys	black
2.50436	0.346089	CG4658	black
1.09272	0.345861	nrv1	gray
0.397734	0.345711	CG11999	gray
0.502636	0.344979	CG7054	gray
1.44886	0.344664	inaC	black
0	0.344384	CG31510	gray
1.03716	0.344357	Prosbeta7	gray
1.53354	0.343736	CAH1	black
0.391984	0.342909	Nckx30C	gray
0.868608	0.342613	Fas2	gray
0.427487	0.342456	RFeSP	gray
0.924251	0.340846	CG5287	gray
1.20418	0.340632	woc	gray
1.4829	0.340209	sif	black
0.356617	0.340178	CG3760	gray
0.813482	0.338746	Madm	gray
0.473633	0.338647	Coq6	gray
0	0.338033	XNP	gray
0.432624	0.337248	scramb2	gray
0.289397	0.336978	GstE7	gray
0.681469	0.336035	osa	gray
0.205752	0.335398	CSN5	gray
1.86591	0.335132	CG17544	black
1.41424	0.335047	kst	black
0.421697	0.334554	CG10166	gray
0.313378	0.332954	gry	gray
1.25693	0.332906	cora	gray
0.422013	0.33283	CG8149	gray
0.558446	0.332718	MAPk-Ak2	gray
1.36109	0.331775	Nmt	black
0.74103	0.33101	Galphaq	gray
0.492203	0.330983	Rab39	gray
1.34051	0.330481	lva	black
0.433937	0.3298	CG9953	gray
0.702633	0.329587	Jafrac1	gray
0.4806	0.328619	Rbp	gray
0.367206	0.328394	Cul3	gray
0.868587	0.327878	P58IPK	gray
0.453127	0.327375	CG11899	gray
0.309771	0.32732	CG14095	gray
0.505628	0.324546	boss	gray
0.529724	0.324151	CG5149	gray
0.4227	0.323037	Lmpt	gray
0.665493	0.321227	GstD4	gray
0.912501	0.320819	Desat1	gray
1.08758	0.320171	Ccp84Ag	gray
0	0.31983	CG42788	gray
0.840558	0.31964	SdhC	gray
0.376683	0.319242	CG11961	gray
0.531018	0.318112	CG6830	gray
0.359607	0.316947	CG1632	gray
0.828648	0.315314	CG3164	gray
0.858976	0.31524	CG5027	gray
0.420785	0.314454	Tep3	gray
1.24048	0.313246	Tor	gray
0.967082	0.31236	CG6767	gray
0	0.311845	Alk	gray
0.684827	0.310577	Prp19	gray
0	0.310337	retn	gray
0.514165	0.310074	CG8757	gray
1.21525	0.308959	Vha100-2	gray
0.355509	0.306822	Pvr	gray
0	0.306396	CG3792	gray
0.835058	0.306393	p24-1	gray
0.764894	0.305646	rdgC	gray
0.390791	0.304706	Nrg	gray
0.414914	0.304521	Uggt	gray
0.632863	0.304505	Ttc19	gray
0.303545	0.304042	CG7203	gray
0.264893	0.30398	PTPMT1	gray
0.443561	0.303809	TrpRS-m	gray
0.0912893	0.303695	ATP6AP2	gray
0.362109	0.303356	GstO3	gray
0	0.30288	CG32196	gray
1.03906	0.302476	CAP	gray
0.445699	0.302463	B52	gray
0.544504	0.301541	CG16717	gray
0.387579	0.300916	CG11459	gray
0.560879	0.300708	Nop56	gray
0	0.300675	Ehbp1	gray
0.267619	0.300609	Dpck	gray
0.959151	0.300404	Exo70	gray
0.373514	0.300033	Cpr49Ab	gray
0.348081	0.299468	SsRbeta	gray
0	0.298645	mip120	gray
1.06612	0.297977	CG43340	gray
1.47235	0.297218	CG17121	black
0.372753	0.29621	VhaAC39-1	gray
1.36814	0.296186	GstZ1	black
0.406315	0.295983	Arf51F	gray
0.732928	0.295094	CG42813	gray
0.348962	0.294743	Idh3b	gray
0.801044	0.294188	Rab1	gray
0.713157	0.293953	Cat	gray
0.617321	0.293755	D1	gray
0.347321	0.29309	CG12333	gray
0.399734	0.292888	CG2059	gray
1.35795	0.292871	LanB2	black
0.96641	0.29272	pod1	gray
0.674403	0.292423	GstE1	gray
0.337654	0.291459	GILT1	gray
0.406943	0.290671	Cadps	gray
0.815687	0.29066	ReepB	gray
1.02451	0.28908	CG30069	gray
0.531134	0.28874	ND-B14.5A	gray
1.26779	0.288581	CG6126	gray
0.631835	0.287857	chp	gray
0.336575	0.287598	CG6084	gray
1.09323	0.287226	CG9674	gray
0.509872	0.283843	msi	gray
0.33656	0.283092	mfas	gray
0.46953	0.282621	mbo	gray
0.635817	0.282232	yellow-e	gray
1.23084	0.28216	Cyp9f2	gray
0.377926	0.281344	mxt	gray
0.950112	0.281251	Pi4KIIalpha	gray
0.466375	0.280949	Tm1	gray
0.438869	0.280873	Rab8	gray
0.572674	0.280755	Cbp53E	gray
0.499281	0.28075	tobi	gray
0	0.280657	Glut1	gray
0.550065	0.280447	CG17508	gray
1.36988	0.280377	CG5191	black
0.445734	0.280031	betaTub97EF	gray
0.861151	0.279977	CG31199	gray
0.757342	0.279948	CG6607	gray
1.03074	0.278785	Naxe	gray
0.714139	0.277678	obst-E	gray
0.717176	0.277571	trc	gray
1.54461	0.277421	CG9917	black
0.565964	0.2774	mmy	gray
0.418864	0.27693	CG18547	gray
0	0.276089	cu	gray
0.543512	0.275358	tau	gray
0.209022	0.274514	Sardh	gray
0.120634	0.274206	NitFhit	gray
0.435782	0.273963	MRP	gray
0.285956	0.273932	CG1910	gray
0	0.273776	CG42327	gray
0.911795	0.27367	CG18528	gray
0.735289	0.27364	CG8613	gray
0.837101	0.273444	PpD3	gray
1.28897	0.273412	Gbeta13F	gray
0.5458	0.272996	Osbp	gray
1.34428	0.272668	CG17739	black
0.479756	0.271775	CG2200	gray
0.503913	0.271255	Arp2	gray
0	0.271247	RhoGEF2	gray
0	0.270847	CG10075	gray
0.40775	0.270542	GstT2	gray
0.483788	0.270281	CG12173	gray
0.0926751	0.269744	Rtnl1	gray
1.61303	0.26775	Src42A	black
0.741507	0.267482	mgl	gray
0.410546	0.267241	Surf4	gray
1.42228	0.266661	HisRS	black
0.382306	0.265011	dop	gray
0.56828	0.263817	fabp	gray
0	0.263317	CG17272	gray
0.429384	0.263106	lid	gray
0.514331	0.262382	Nup93-1	gray
0.658838	0.261649	GstT4	gray
0.164688	0.260628	Yif1	gray
1.44341	0.259789	e	black
2.01318	0.259583	Men-b	black
0.545172	0.257938	moody	gray
0.892936	0.257495	Tango1	gray
0.921446	0.256868	Cyp28a5	gray
0.327592	0.256488	mEFTs	gray
0.373796	0.256445	CDC50	gray
1.20872	0.256388	Nfs1	gray
1.23352	0.25562	Trs23	gray
0.210988	0.25476	Agpat1	gray
0.837698	0.25459	Ank	gray
0.611355	0.254322	Pde1c	gray
0.290063	0.253952	Phm	gray
0.569202	0.253419	Act5C	gray
0.431034	0.253409	Synj	gray
0.445906	0.252626	CG6329	gray
0.627844	0.252403	Mppe	gray
1.88742	0.251555	RagC-D	black
0	0.251453	Klp10A	gray
0.461852	0.251404	Sec23	gray
1.14279	0.251251	CG5973	gray
0	0.250898	Pli	gray
0.40674	0.250736	CG9896	gray
0.367257	0.249968	CG3603	gray
0.713947	0.248894	Vps16A	gray
0.943676	0.248544	CG10217	gray
0.192905	0.24775	Col4a1	gray
0.289572	0.247348	CG43781	gray
0.498829	0.246644	Mi-2	gray
0.736749	0.245606	CG9444	gray
0.234634	0.244791	hrm	gray
0.806278	0.244733	Tsf2	gray
0	0.24456	Cyp6a13	gray
1.25543	0.244288	Lasp	gray
0.663332	0.244031	Hk	gray
0.270399	0.243191	Pax	gray
0.727612	0.243073	Piezo	gray
0.349371	0.242265	AMPdeam	gray
0.432759	0.240732	l(1)G0196	gray
0	0.240314	CG14434	gray
0.609621	0.240257	Ccm3	gray
0.317216	0.240215	Tret1-1	gray
0.468846	0.239599	PMCA	gray
0.118262	0.23938	Fas1	gray
0.741903	0.238875	Cyp12c1	gray
0.415425	0.238874	Cisd2	gray
0.509293	0.238695	CG10062	gray
0.392112	0.238487	uex	gray
0.17808	0.238327	CG6723	gray
1.05853	0.238146	Crag	gray
0	0.238066	dia	gray
0.612186	0.23754	CG1561	gray
0.506128	0.237396	veli	gray
0.234746	0.236907	CG14562	gray
0.399178	0.23683	mIF2	gray
0.323059	0.236732	CG7956	gray
0.647547	0.236425	Gk1	gray
0.302105	0.236054	Gprk2	gray
0.162263	0.234996	LSm3	gray
0.51264	0.234329	CG3597	gray
0.520933	0.233744	papi	gray
0.61561	0.233545	PMCA	gray
0	0.233423	CG30496	gray
0.203285	0.23314	Act57B	gray
0.436027	0.232984	Jheh3	gray
1.36873	0.231105	ATPsynF	black
0	0.231043	Nup44A	gray
1.2984	0.23104	Hexo2	gray
0.804107	0.231003	Hmu	gray
0.456871	0.230931	mRRF1	gray
0.133152	0.230862	Atpalpha	gray
0.261929	0.230841	Sara	gray
0	0.230635	CG31715	gray
0.917419	0.230447	Cip4	gray
0.722579	0.22993	ninaA	gray
1.00581	0.229285	CG8230	gray
0.548546	0.229062	Syt1	gray
1.16042	0.228872	zyd	gray
0.282785	0.228437	Rtnl1	gray
0.154781	0.227823	Hsc70-1	gray
1.59034	0.227475	SdhA	black
0.531755	0.22699	Patj	gray
0.539766	0.226776	CG4119	gray
0.43786	0.22626	Nrx-IV	gray
0.39269	0.224673	AdenoK	gray
0.651305	0.224226	Rh5	gray
0.435996	0.224147	Chro	gray
0	0.223904	alpha-Est5	gray
0.397731	0.223796	CG31103	gray
0.350914	0.223762	ND-23	gray
1.41176	0.223418	Aldh-III	black
0.863909	0.223073	KaiR1D	gray
0.662259	0.222958	CG10623	gray
0.294654	0.222875	CG7791	gray
0.0506311	0.221946	CG43897	gray
0.751539	0.221831	nSyb	gray
1.00833	0.221785	Cpr	gray
0.340922	0.22176	homer	gray
0.473777	0.220533	scramb1	gray
0.245131	0.220107	CG33995	gray
0	0.219683	HIPP1	gray
0.270856	0.219359	CG45782	gray
1.03921	0.21925	Egm	gray
0.790187	0.219215	CG1882	gray
0.848287	0.218872	Stam	gray
0.64337	0.218779	CG10527	gray
0	0.21848	CG7214	gray
0.213443	0.217507	Cyp6a20	gray
0.149763	0.217264	Trs31	gray
0.180804	0.21658	CG5110	gray
1.51158	0.216578	CG1309	black
0	0.216171	Ugt317A1	gray
0.304893	0.21575	CG13841	gray
0.224066	0.215715	CG7724	gray
0.71837	0.215577	GstE2	gray
0.271735	0.215291	CG6834	gray
0.542511	0.215221	Usp32	gray
0.725317	0.215213	Vinc	gray
0.31298	0.215207	CG17162	gray
0.230307	0.214614	CG6000	gray
1.04132	0.214263	Rab2	gray
0.74928	0.213543	fray	gray
0.366773	0.213073	Psa	gray
0.196713	0.21234	Obp19d	gray
0	0.212233	dre4	gray
0.235664	0.21154	VhaAC45	gray
0.478376	0.211229	nemy	gray
0.565068	0.211069	Ubr1	gray
0.313145	0.210332	AOX1	gray
0.163121	0.210264	gw	gray
0.431407	0.208907	CG11236	gray
0.615741	0.208748	Vamp7	gray
0.365702	0.2073	Prosalpha5	gray
0.20725	0.20728	CG34461	gray
0	0.207161	Xport-B	gray
0	0.20664	CG9067	gray
0	0.205603	CG5888	gray
0.45313	0.205328	Npc1a	gray
0.191257	0.204841	Trp1	gray
1.27045	0.204233	GckIII	gray
0	0.203127	Lip4	gray
2.8236	0.202134	CG3842	black
0.409945	0.202099	CG10802	gray
0.356933	0.201948	betaTub56D	gray
0.199601	0.201705	PIG-B	gray
0.180373	0.201576	CG11147	gray
1.07379	0.20111	shi	gray
0.303348	0.20055	Tsp42Ed	gray
0.353659	0.200448	sxe2	gray
0.297032	0.198462	rtp	gray
0.271347	0.197869	CG17816	gray
0.436503	0.197643	aux	gray
0.75877	0.19718	CG42540	gray
0.556214	0.197152	lolal	gray
0.448745	0.197091	euc	gray
0.526011	0.19651	Ipp	gray
0.287871	0.196208	Aos1	gray
0.551697	0.195769	galectin	gray
0.292264	0.195705	Ubc10	gray
0.770154	0.195496	CG32066	gray
1.03991	0.194684	wdp	gray
0.595435	0.193965	bark	gray
0.643229	0.193871	CG5510	gray
0.841953	0.193765	Cyp313a1	gray
0.986469	0.193321	Rnp4F	gray
0.455464	0.193265	CG10863	gray
0.994994	0.193256	scrib	gray
0.245894	0.192222	Tsp42Ee	gray
0.639928	0.192094	Nup214	gray
0.986772	0.191832	CG8728	gray
0.448944	0.19154	AP-2alpha	gray
0.617367	0.191353	AIMP3	gray
0.681356	0.191	mbt	gray
0.239986	0.19083	Alg-2	gray
0.454148	0.190044	CG14823	gray
0.787809	0.18984	Kap-alpha3	gray
0	0.189004	Nup58	gray
0.245323	0.188245	axo	gray
0.21374	0.187681	CG30022	gray
1.40314	0.187007	Mpcp2	black
0.15717	0.186462	Sf3a1	gray
0.17388	0.186175	Fis1	gray
1.07014	0.185699	CG1635	gray
0	0.185312	Trxr-2	gray
0.112302	0.185235	RNaseX25	gray
0.374859	0.184623	Ufm1	gray
0.14402	0.184387	Torsin	gray
0.454841	0.184016	beta-Spec	gray
0.301013	0.183862	Lac	gray
0.687191	0.183849	CG15118	gray
0	0.182993	Membrin	gray
0.305838	0.182952	Nmda1	gray
0.245328	0.182588	Rbcn-3B	gray
0	0.182081	Rilpl	gray
0	0.181831	CG16772	gray
0	0.181395	Bet1	gray
0.463642	0.181148	ctp	gray
0.662259	0.180859	Nup358	gray
0.501559	0.180567	RhoL	gray
0.15881	0.180535	sm	gray
0.566522	0.17875	hook	gray
0.377237	0.177899	Sh	gray
0.223077	0.177643	CG32638	gray
0.305394	0.177508	Mdh1	gray
1.38413	0.177325	kdn	black
0.375376	0.177247	ND-B14.5B	gray
0.125186	0.176668	CG3776	gray
1.24959	0.176416	Prosbeta2	gray
0.258072	0.176392	Cpr97Eb	gray
0.106112	0.176194	lap	gray
0.203532	0.176145	CG31663	gray
0.365238	0.175806	CG32758	gray
0.344029	0.175318	Pp2B-14D	gray
0.647501	0.175274	Cka	gray
0.186874	0.175086	Ama	gray
0.589347	0.174706	Sf3b2	gray
0	0.174406	csw	gray
1.27091	0.173489	CG11771	gray
1.06024	0.173442	Vha68-1	gray
0.474028	0.173344	Csp	gray
0.316674	0.172929	CalpA	gray
0	0.172911	CG5862	gray
0.730139	0.172745	CG10237	gray
0.167677	0.172363	Usp47	gray
0.31514	0.172353	ATP6	gray
1.09265	0.172249	SelR	gray
0.515697	0.172212	Asator	gray
0.886297	0.171129	rdgB	gray
0.570987	0.171023	rb	gray
0.254433	0.170881	CG3702	gray
0.38306	0.170232	Lam	gray
0.273317	0.169906	LRP1	gray
0.438953	0.169785	pins	gray
0.474629	0.169699	LanB1	gray
0.25791	0.169395	Arf79F	gray
0.1991	0.168902	CG10470	gray
0.556123	0.168561	pdgy	gray
0.25111	0.16823	KrT95D	gray
0.153794	0.168198	scu	gray
0.976361	0.16816	l(2)gl	gray
0.119225	0.167892	enc	gray
1.35183	0.16763	Rab7	black
0	0.167578	CG11752	gray
0.416473	0.167541	Ctl1	gray
0.159473	0.167109	crim	gray
0.440539	0.166931	Oatp58Dc	gray
0.394638	0.165934	PICK1	gray
0.294012	0.165729	CG13022	gray
0.0931228	0.16547	Dhc36C	gray
0.371191	0.165126	EloC	gray
0.314427	0.164655	mRpS7	gray
0.701806	0.164636	blw	gray
0.289676	0.164304	CG16986	gray
0.312097	0.163764	Pgant5	gray
0.243118	0.163678	eIF3i	gray
0.75079	0.163457	Tspo	gray
0.76276	0.162674	PlexA	gray
0.207835	0.162373	CG12171	gray
0.289272	0.162054	RpII215	gray
0.129224	0.161618	mRpS25	gray
0.581751	0.161409	NTPase	gray
0	0.161058	Abi	gray
0.124658	0.160892	Tom40	gray
0.312179	0.160301	Cul5	gray
0.251596	0.159862	TBCB	gray
0.191725	0.159778	CG10194	gray
0.210891	0.159677	CG5861	gray
0.243313	0.159666	Rbpn-5	gray
0.137641	0.15964	VGlut	gray
0.368442	0.159431	mRpS22	gray
0.599252	0.159166	eIF5	gray
0.647954	0.159048	goe	gray
0.1774	0.158623	ATPsynG	gray
0.514827	0.157934	CG4041	gray
0.67787	0.157711	Vps24	gray
0.0846788	0.157642	Pisd	gray
0	0.157516	CG31694	gray
0.731631	0.157455	p47	gray
0.209612	0.157213	CG10512	gray
0.286344	0.156127	Trxr-1	gray
0.769192	0.156048	CG17189	gray
0	0.155359	Gmd	gray
0.312272	0.155326	Vps60	gray
0.296265	0.154787	CG14411	gray
0.273418	0.154668	fbp	gray
0.493535	0.154476	CG6656	gray
0.174595	0.154366	casp	gray
0.180671	0.154108	CG4842	gray
0.396101	0.153927	Pdcd4	gray
0.146705	0.153563	CG5611	gray
0.325021	0.153018	PsGEF	gray
0.0806496	0.152664	Mob3	gray
0.423976	0.151547	Bx42	gray
0.224155	0.151419	Cbp80	gray
0.310092	0.151364	CG30427	gray
0.643223	0.150874	Ssadh	gray
0.307379	0.150788	CG8891	gray
0.259482	0.149364	loqs	gray
0.190873	0.148962	ND-B14.7	gray
0.778585	0.147969	CG14613	gray
0	0.147582	CG7946	gray
0.344273	0.147505	Hel89B	gray
0.665537	0.147269	CG9248	gray
0.186239	0.146448	Sec22	gray
0.211264	0.14496	TER94	gray
0.976141	0.144878	Nrt	gray
0.172905	0.144735	Npc2a	gray
0.304387	0.144652	Dak1	gray
0.20253	0.14402	Wdr81	gray
0.456008	0.143542	Gs1l	gray
0.168514	0.143459	Pcyt1	gray
0.187677	0.143439	qvr	gray
0.242665	0.143393	Sin3A	gray
0.174122	0.142636	CG1307	gray
0.805043	0.142284	Ggamma1	gray
0.694568	0.142132	CG7430	gray
0.595186	0.141785	flw	gray
0.281248	0.141773	CG8602	gray
0.456053	0.141701	CG12547	gray
0.685528	0.141536	HPS1	gray
0	0.141035	fh	gray
0.192469	0.140864	firl	gray
0	0.140512	Asap	gray
0	0.140466	wtrw	gray
0.629509	0.140425	CG11267	gray
0.095182	0.140037	Slik	gray
0.917264	0.139946	Ugt37D1	gray
0.209882	0.139887	CG5174	gray
0.411838	0.139032	vari	gray
0.413828	0.138868	rg	gray
0.205773	0.138859	Rab10	gray
0.340668	0.137762	CG8520	gray
0.336277	0.137754	Ccs	gray
0.252458	0.137672	mRpL50	gray
0.443574	0.137625	uzip	gray
0.228988	0.137454	Hcs	gray
0.218572	0.137416	CG6044	gray
0.355192	0.13739	ClC-c	gray
0.859909	0.137049	Rpn3	gray
0.294519	0.136921	Aldh	gray
0.285529	0.136122	CG6805	gray
0.29262	0.13578	sel	gray
0.447624	0.135627	GCS2beta	gray
0.657954	0.1354	trol	gray
0.185314	0.135066	rin	gray
0.292373	0.134916	Vps13	gray
0.305043	0.134432	Rtnl1	gray
0.214822	0.134329	CG5412	gray
0.311304	0.133652	Prosalpha2	gray
0.437062	0.133608	CG1105	gray
1.14606	0.133602	Hex-A	gray
0.189477	0.133173	ZnT49B	gray
0	0.132978	Tpr2	gray
0.21816	0.132752	CG7300	gray
0.540841	0.132577	alphaTub84D	gray
0.387584	0.132328	poe	gray
0.246426	0.132019	eIF2Bepsilon	gray
0.279175	0.131915	Cpr62Bc	gray
0.306197	0.131882	CG9186	gray
0.382338	0.13085	CG7766	gray
0.26618	0.130369	Scp2	gray
0.286612	0.130173	SCOT	gray
1.68957	0.129865	SPE	black
0.495401	0.12928	spin	gray
0.190802	0.129237	CG3909	gray
0.204139	0.129204	CG7265	gray
0.769144	0.128749	AP-2mu	gray
0.225001	0.128655	c11.1	gray
0.207867	0.128588	CG15211	gray
0.154364	0.128571	betaggt-II	gray
0.323914	0.128445	CG31997	gray
0.124115	0.128243	CG5045	gray
0.171327	0.128113	Pdp	gray
0.238488	0.127932	Sec3	gray
0.367363	0.127393	Ndg	gray
0.0969321	0.127373	CG3999	gray
0.485702	0.126894	Mtch	gray
0	0.126708	MTA1-like	gray
0.115257	0.126579	MCTS1	gray
0.103023	0.126287	CG31974	gray
0	0.125828	CG9581	gray
0	0.125756	CG6766	gray
0.383462	0.125731	CG5214	gray
0.858623	0.125657	PIP4K	gray
0.434736	0.125156	Pkn	gray
0.195214	0.124832	mtd	gray
0.407161	0.12411	Spt6	gray
0.341046	0.124104	futsch	gray
0.483534	0.123616	KFase	gray
0.35372	0.123583	stops	gray
0.150526	0.123567	CG5783	gray
0.6531	0.123318	Amph	gray
0.466926	0.122782	Fatp1	gray
0.317928	0.122733	CG5945	gray
0	0.122498	CG17202	gray
0.124399	0.121879	CG1598	gray
0	0.121682	or	gray
0.243203	0.121662	CG6983	gray
0.115116	0.121435	Ubqn	gray
0.225899	0.121256	Exo84	gray
0.503318	0.120878	porin	gray
0.65716	0.120576	Sec24AB	gray
0.231541	0.120479	Fas1	gray
0.440971	0.120206	roh	gray
0.129	0.11998	CG14274	gray
0.216179	0.118947	EMC8-9	gray
0.0989746	0.11891	CG15894	gray
0.194188	0.118739	CG32694	gray
0.228569	0.118579	HemK1	gray
0.388836	0.118229	Nepl5	gray
1.31592	0.117999	Hpd	black
0.402005	0.11739	CG5112	gray
0.586818	0.117373	CG7546	gray
0.197076	0.116957	CycY	gray
0.300158	0.11666	Ndae1	gray
0.961448	0.116543	Slh	gray
0.155191	0.115725	CG1943	gray
0.53027	0.115484	Msp300	gray
0.223399	0.115273	Uck	gray
0.717447	0.115157	CG17765	gray
0	0.11514	gammaTub23C	gray
0.0824504	0.11502	CG3408	gray
0.152354	0.114896	Gdap2	gray
0.372151	0.114227	sls	gray
0.180364	0.113736	CG9921	gray
0.435032	0.113406	Cyp305a1	gray
0	0.113128	sky	gray
0.0532071	0.112647	CG9396	gray
0.0784236	0.112495	SNRPG	gray
0.151863	0.111871	CG10565	gray
0.304814	0.11172	Rpn5	gray
0.258492	0.111559	CG17027	gray
0.499368	0.111153	FucT6	gray
0.660172	0.110509	ninaG	gray
0	0.110472	l(1)G0193	gray
0.155494	0.110442	obst-E	gray
0	0.109674	Con	gray
0.857374	0.10948	Moe	gray
0.242535	0.10929	CG3530	gray
0.112475	0.108988	mEFTu2	gray
0.14147	0.108598	CG31869	gray
0.312583	0.107866	Prp8	gray
0.412402	0.107685	CG14495	gray
0	0.107638	CG4953	gray
0	0.107508	Tret1-1	gray
0.418174	0.107039	Gp93	gray
0.280252	0.106862	RagA-B	gray
0.115932	0.106248	endos	gray
0.280819	0.106238	CG18815	gray
0.158162	0.105785	alpha-Man-Ia	gray
0.353369	0.105499	eca	gray
0.122487	0.105398	Vps51	gray
0.234985	0.104674	CG6180	gray
0.25227	0.104662	NUCB1	gray
0.101482	0.104619	kek4	gray
0.460297	0.103575	Sec16	gray
0.183874	0.103516	CG31195	gray
0.495559	0.10322	CG12065	gray
0	0.102876	Use1	gray
0.28356	0.102697	CHKov2	gray
0.238361	0.102619	Hrd3	gray
0.485281	0.102578	nwk	gray
0.306776	0.102578	CG6230	gray
1.0876	0.102352	CG3961	gray
0.21273	0.102227	c12.2	gray
0.323853	0.102036	Rpn11	gray
0	0.101824	CG12170	gray
0.18348	0.101745	Ubr3	gray
0	0.101532	Zip99C	gray
0.2369	0.101336	Rpn1	gray
0.142128	0.100963	Mnn1	gray
0.229104	0.100835	CkIIalpha	gray
0.113206	0.100707	GstE9	gray
0	0.100244	CG17928	gray
0.197157	0.0996405	WASp	gray
0.245652	0.0990524	Stim	gray
0.437319	0.098615	LysRS	gray
0.260574	0.0981572	Marf	gray
0.743371	0.0978635	CG9784	gray
0.0663215	0.0978374	sra	gray
0.331617	0.0976048	obst-B	gray
0	0.0975475	Smu1	gray
0.591104	0.0971979	Cyp6a9	gray
0.238424	0.0971934	Gclm	gray
0.0966242	0.0967916	CG9628	gray
0.267935	0.0967305	hyd	gray
0	0.0963039	CG8223	gray
0	0.0962906		gray
0.489709	0.0957133	alphaCOP	gray
0.123002	0.0954336	Rala	gray
0.0964266	0.0952428	CG9231	gray
0.125429	0.0948302	CG32485	gray
0	0.094759	Ctl2	gray
0.0680541	0.09445	Lerp	gray
0.0929852	0.0942389	Cortactin	gray
0.408715	0.0942338	Tao	gray
0.318553	0.0939662	beta-PheRS	gray
0.37264	0.0938587	CG10898	gray
0	0.0930481	Cdc5	gray
0	0.0927162	Nipped-B	gray
0.163411	0.0919933	Cpr64Aa	gray
0.172391	0.0919816	sas	gray
0.164126	0.0917486	Prat	gray
0.082713	0.0916233	Adgf-D	gray
0.175096	0.0913795	RNaseZ	gray
0.225015	0.0907294	Cdc42	gray
0.206119	0.090676	CG6488	gray
0.0715603	0.0906296	Nadsyn	gray
0.169775	0.0903931	CG14184	gray
0.135024	0.0900497	Indy	gray
0.223363	0.0894794	CG9471	gray
0.181885	0.0893491	smid	gray
0.181636	0.0884425	CG8578	gray
0.241417	0.0883713	Chc	gray
0.283844	0.0882626	Pmi	gray
0.244532	0.088033	CG1461	gray
0.714893	0.0878398	tws	gray
0.0610932	0.0878328	Cul4	gray
0.560521	0.0874888	CG1371	gray
0.236283	0.0874163	Faf2	gray
0	0.086998	MRG15	gray
0.555029	0.086991	ArgRS	gray
0.289218	0.0867659	Prosbeta1	gray
0.110843	0.0867291	CG2082	gray
0.119281	0.0860024	Mrp4	gray
0.206745	0.0853628	ics	gray
0.267221	0.0852801	Mipp1	gray
0.156467	0.0851593	CG14043	gray
0.348677	0.0848363	PRL-1	gray
0.243796	0.084514	CG3091	gray
0.319304	0.0844383	ScsbetaA	gray
0.164323	0.0843658	fdl	gray
0.454864	0.0843137	mRpL51	gray
0.126702	0.0838102	Rap2l	gray
0	0.0834942	Map60	gray
0	0.0827363	mahe	gray
0.167345	0.0825736	Hsp23	gray
0.155553	0.0823345	CG3662	gray
0.0829916	0.0819937	rogdi	gray
0.161644	0.0815805	Fdx2	gray
0.6233	0.0813386	temp	gray
0.14724	0.0807991	Gli	gray
0.0849771	0.0800591	RpII140	gray
0.166768	0.0798982	rhea	gray
0.4224	0.0796083	Abp1	gray
0	0.0790284	Tango9	gray
0.161699	0.0789954	CG8858	gray
0.119378	0.0787112	UQCR-14	gray
0.181381	0.0785859	Rbcn-3A	gray
0	0.0783587	Dhit	gray
0.119233	0.0776927	CG14275	gray
0.0940566	0.0774314	Prosbeta3	gray
0.193771	0.0774218	ATPsyngamma	gray
0.174605	0.0773773	ATPsynbeta	gray
0.191244	0.0771548	AhcyL1	gray
0.119338	0.0769145	CG3566	gray
0.347505	0.0760479	muc	gray
0.149744	0.0757281	Gos28	gray
0.3722	0.0755113	LPCAT	gray
0.346545	0.0751705	Pepck2	gray
0.256413	0.0747013	CaMKII	gray
0.194162	0.0744661	CG7611	gray
0.0974002	0.0741603	vnc	gray
0.0826212	0.0733649	CG34355	gray
0.182616	0.0730972	MSBP	gray
0.165337	0.0726185	Rpi	gray
0.199102	0.0725555	cnir	gray
0.290854	0.0724869	Pdi	gray
0.095397	0.0719325	cact	gray
0.143483	0.0719058	Eglp4	gray
0	0.0719051	tex	gray
0.467931	0.0718867	Ace	gray
0.0552403	0.0717074	wupA	gray
0.480097	0.0715879	Vha68-2	gray
0.152456	0.0713298	PyK	gray
0.0686586	0.0710386	Ddx1	gray
0.0815574	0.070308	l(3)76BDm	gray
0.11779	0.070247	ninaB	gray
0.110041	0.0695388	CG8042	gray
0.108607	0.0694389	mask	gray
0.063969	0.0693398	PPP4R2r	gray
0.208163	0.0692495	Nrx-1	gray
0.17472	0.06902	iPLA2-VIA	gray
0.123084	0.0689799	wrapper	gray
0.096497	0.0689106	fbl	gray
0	0.0687065	Suv3	gray
0.242412	0.0680129	IleRS	gray
0.10545	0.068011	Snap25	gray
0.102432	0.0679982	ras	gray
0.436473	0.0675227	CG9911	gray
0.138432	0.0671088	CG11378	gray
0.245909	0.0670872	su(f)	gray
0.123343	0.0670064	Dhod	gray
0.119949	0.0666892	Scamp	gray
0.206967	0.0664953	cher	gray
0.158241	0.066459	DCTN2-p50	gray
0.163456	0.0655823	Map205	gray
0.147206	0.0655702	Not1	gray
0	0.0655047	CG32432	gray
0.159689	0.0654608	rngo	gray
0.109864	0.0653419	CalpB	gray
0.164473	0.0649643	Gprk1	gray
0.130317	0.0649522	CG8199	gray
0	0.0645294	CG30373	gray
0.049202	0.0628516	mRpS35	gray
0.13472	0.0627607	Tm1	gray
0.268543	0.0620295	CG6512	gray
0.0702214	0.0619005	MFS9	gray
0.0859931	0.0616436	Pdha	gray
0.17559	0.0612863	pzg	gray
0.259731	0.0611324	CG5009	gray
0	0.0610886	CG17698	gray
0	0.0609694	CG34117	gray
0.0619681	0.0607204	CG31126	gray
0.0632666	0.0600952	CG7627	gray
0.495743	0.0600192	EMC1	gray
0	0.0598494	CG33722	gray
0.186283	0.0596511	Dlic	gray
0.131338	0.0591246	ND-75	gray
0.0421232	0.0589027	CG17493	gray
0.173416	0.0570405	tyf	gray
0.130635	0.0568218	Rh4	gray
0.051083	0.0567226	CG2082	gray
0.0549489	0.056488	Nak	gray
0.0945481	0.0564874	Vps4	gray
0.13911	0.0561097	CG31548	gray
0.163233	0.0560392	Cyt-c1	gray
0.0589297	0.0557117	eIF1A	gray
0.20602	0.0556552	Epg5	gray
0.0401418	0.0555973	Tomosyn	gray
0.108396	0.0553932	Gs2	gray
0.0438635	0.0553789	GAA1	gray
0.13494	0.0553258	mRpS18B	gray
0.405481	0.055219	Pp1-87B	gray
0	0.0548286	Taz	gray
0	0.0544402	Gapvd1	gray
0.152686	0.0544122	Sec63	gray
0.175171	0.0543531	Fas1	gray
0.0184882	0.0535412	Zasp52	gray
0.118354	0.0535151	aPKC	gray
0	0.0529938	Mon1	gray
0.0472404	0.0527789	pn	gray
0.0477746	0.0518703	Bet5	gray
0.0445682	0.0515366	CG1236	gray
0.0853227	0.0513604	CG10361	gray
0.0642189	0.050471	nrv3	gray
0.0201115	0.0501833	Sdr	gray
0.0913696	0.0499338	UQCR-Q	gray
0.111062	0.0497729	Rpt5	gray
0	0.0497348	Bap111	gray
0.0931001	0.0491435	Hsp83	gray
0.166916	0.0491435	ome	gray
0.0948437	0.0490735	GlnRS	gray
0.0692839	0.048708	Cul2	gray
0.0604651	0.0482483	for	gray
0.0743378	0.0479107	Nup160	gray
0.0506446	0.0473785	CG6356	gray
0.0382393	0.0473671	RpL17	gray
0.276977	0.047273	mRpS30	gray
0.0854585	0.0468114	CG12121	gray
0.0869433	0.0464484	Nup50	gray
0.426923	0.0459627	VhaSFD	gray
0.0464714	0.0459572	Ptpmeg2	gray
0.194703	0.0456543	slgA	gray
0.0783531	0.0447617	Vap33	gray
0.0768992	0.0444228	Letm1	gray
0.06787	0.0440006	Unc-115a	gray
0.0961685	0.043958	Gmer	gray
0.0381296	0.0438201	trio	gray
0.0776334	0.0436478	Rox8	gray
0	0.0433607	2001-09-01	gray
0.103089	0.0428632	Prx5	gray
0.121565	0.0424906	Trap1	gray
0.0962237	0.0419375	CG32032	gray
0.0809421	0.041928	CSN3	gray
0.0854847	0.0414149	CG12279	gray
0.0473978	0.0412499	CG13344	gray
0.0540315	0.0410023	CG3860	gray
0.0343976	0.0406367	hts	gray
0	0.0404768	Tango4	gray
0.0534353	0.0402838	CG6707	gray
0.104367	0.0399901	CG6225	gray
0.0519721	0.0393073	CG13551	gray
0.101424	0.0391776	Cyp4g15	gray
0	0.038887	CG9425	gray
0.0497912	0.0386162	alpha-Est1	gray
0.10793	0.038461	SdhB	gray
0.337658	0.0373713	Hsc70Cb	gray
0.0782347	0.0372601	Mvd	gray
0.105435	0.037226	CG34132	gray
0.194297	0.0370458	Vha55	gray
0.0635343	0.0370413	CG9360	gray
0.165218	0.0370248	LeuRS	gray
0	0.0357962	Dlc90F	gray
0.205173	0.0357469	Crk	gray
0.0500551	0.0353432	Adh	gray
0.0337647	0.0351734	Ih	gray
0.0423192	0.0351601	sun	gray
0.0796713	0.035127	ALiX	gray
0.0548026	0.0350285	Larp4B	gray
0.0516023	0.0348625	Sec61beta	gray
0.551619	0.0347265	Ars2	gray
0.116157	0.0346603	Clc	gray
0.0399689	0.0343323	eIF3k	gray
0.107926	0.034242	Bruce	gray
0.0528114	0.0342344	LSm1	gray
0.0386666	0.03383	ND-24	gray
0	0.0336227	tun	gray
0.0482183	0.0335356	Flo2	gray
0.155863	0.0331688	CG1640	gray
0.331321	0.0331357	Hsc70-3	gray
0.0437956	0.0324497	CG31344	gray
0.186696	0.0322787	Gapdh2	gray
0.0239783	0.0320075	mRpS17	gray
0.126665	0.0317116	Cp190	gray
0.0487411	0.0313136	CG4115	gray
0.101598	0.0311988	Nhe3	gray
0.0922532	0.0297712	CG11779	gray
0.0427036	0.0297127	ND-B12	gray
0.0318273	0.0294838	Edem1	gray
0.027939	0.0290451	EloB	gray
0.0841971	0.0290375	CG5844	gray
0.0339281	0.0284538	CG10417	gray
0.05252	0.0283133	lqfR	gray
0.0445439	0.02812	Dap160	gray
0.0515324	0.0272948	Psi	gray
0.0193805	0.0270637	Coq7	gray
0	0.0269508	waw	gray
0.313928	0.0268389	UbcE2M	gray
0.0489716	0.0267639	Sptr	gray
0.119679	0.0265045	Ttd14	gray
0.0218142	0.0259387	Cyt-b5	gray
0.0677594	0.0256042	CG8306	gray
0.0382297	0.0252953	Nup154	gray
0	0.0252666	CG31606	gray
0.0331917	0.0247847	mRpL21	gray
0.0368187	0.0246023	CG7601	gray
0.0532851	0.0236327	CG1968	gray
0	0.0234852	Jarid2	gray
0.0498122	0.0229098	CG11964	gray
0.0380729	0.0225163	Spase22-23	gray
0.0338278	0.0224768	CG1890	gray
0.0326155	0.0224152	eIF2Bbeta	gray
0.030469	0.0221952	chic	gray
0.16359	0.0218061	Hsc70-5	gray
0.0676062	0.0215448	Iswi	gray
0.0568638	0.0203711	CG4572	gray
0.0476942	0.0200396	CG3436	gray
0.0309028	0.0198847	aralar1	gray
0.0428872	0.0198752	mor	gray
0.0859046	0.0197671	alt	gray
0.0414266	0.0190385	Gpo1	gray
0.00413382	0.018877	CG15083	gray
0.0281359	0.0188745	Msp300	gray
0	0.0184288	scpr-B	gray
0.0211192	0.0184155	CG42709	gray
0	0.0182374	CSN1b	gray
0.0105021	0.0182184	Loxl2	gray
0.0901374	0.0178776	CG14715	gray
0.0356259	0.0177638	faf	gray
0.0201275	0.0177072	bic	gray
0.0219927	0.0164324	ND-ACP	gray
0.0528666	0.0155786	blp	gray
0.0126164	0.0155182	CG34417	gray
0.0677753	0.0153351	CG9150	gray
0.0307577	0.0150604	Nup133	gray
0	0.0149339	Tailor	gray
0.0189137	0.0148557	und	gray
0.0174317	0.0148398	CG7484	gray
0.0761843	0.0148048	Gtp-bp	gray
0.0408994	0.0143922	CG14232	gray
0.026528	0.0143661	Mccc1	gray
0.0224594	0.0142275	Nca	gray
0.0425673	0.0139834	gammaCOP	gray
0.0152303	0.0139383	kcc	gray
0.0152335	0.0134261	Stt3A	gray
0.0317084	0.0132459	l(3)72Ab	gray
0.0300354	0.0129426	Rme-8	gray
0	0.012612	Usp8	gray
0.0169275	0.0125637	Rpt2	gray
0.0256777	0.0124823	Cog7	gray
0.0181098	0.0121733	Gint3	gray
0.0179611	0.0120703	CG10126	gray
0.0584572	0.0116997	Acsl	gray
0.055908	0.0112661	mEFTu1	gray
0.0160161	0.0110817	swm	gray
0.0441686	0.0107279	Ctr1A	gray
0.0178644	0.0102736	Syb	gray
0.0112136	0.010252	sgl	gray
0.0325051	0.0102304	deltaCOP	gray
0.0108654	0.00999451	hgo	gray
0.0163453	0.00991313	CG9391	gray
0.0215929	0.00975736	mRpL28	gray
0.0088403	0.00960096	Nf1	gray
0.00658735	0.00949415	CG6984	gray
0.0194553	0.0092659	Spt5	gray
0.0169109	0.00914637	Sf3b3	gray
0.0130213	0.00893911	Dhc64C	gray
0.060544	0.00825055	Nepl11	gray
0.0342419	0.00815773	Acox57D-p	gray
0.00942934	0.00783475	mod(mdg4)	gray
0.00618879	0.00760174	Sil1	gray
0.015612	0.00756454	alpha-Spec	gray
0.0189634	0.00741005	Faa	gray
0.0109771	0.00739606	Cpr51A	gray
0.0123304	0.00664139	Rab3-GEF	gray
0	0.0062561	ND5	gray
0.00242259	0.00622463	Acyp2	gray
0.0458824	0.00611877	AP-1mu	gray
0.0101712	0.0060552	CG1090	gray
0.0519226	0.00599798	pAbp	gray
0.0136246	0.00551923	Uba5	gray
0.0168057	0.00534058	atl	gray
0	0.00531578	Nrx-IV	gray
0.00765317	0.00514285	grass	gray
0.0101485	0.00493749	CG5946	gray
0.00597794	0.00469716	levy	gray
0.00846882	0.00457319	ChAT	gray
0	0.00399876	Hydr1	gray
0.015971	0.00342051	RanBPM	gray
0.00455134	0.00321897	Pkc53E	gray
0.00615308	0.00296656	uif	gray
0.00394197	0.00289059	mRpL18	gray
0.0040088	0.00258255	inaF-B	gray
0.00536684	0.00229518	Rcd-1	gray
0.00349865	0.00224813	Cul1	gray
0.00400943	0.00207202	Sod2	gray
0.00260207	0.00197347	bcn92	gray
0.00431744	0.00161616	Rpn10	gray
0.0052107	0.00123914	lap	gray
0.00186544	0.00088501	alpha-Man-IIb	gray
0.00296819	0.000583649	e(r)	gray
0.000492315	0.000494639	Lamp1	gray
0.000547143	0.000371933	CG8132	gray
0.000321971	-0.000296275	Cam	gray
0.00247735	-0.000752131	CG9706	gray
0.00112299	-0.000923793	trsn	gray
0.00285414	-0.00124105	CG8768	gray
0.00742741	-0.0012722	CG4972	gray
0.00237427	-0.00143623	bchs	gray
0.00706546	-0.00150967	l(3)02640	gray
0.00102488	-0.00152334	Ktl	gray
0.00141862	-0.00153605	Gat	gray
0.00290854	-0.00159709	CG8399	gray
0.00315991	-0.00174713	kis	gray
0.00792432	-0.00206471	CG9515	gray
0.00516976	-0.00223859	Fas3	gray
0.00352046	-0.00228182	CG7739	gray
0.00411576	-0.00241025	CG8209	gray
0.00505669	-0.00270716	retm	gray
0	-0.00280762	imd	gray
0.00359743	-0.00293414	CG6136	gray
0.0133096	-0.0037562	ValRS	gray
0.0043524	-0.0042305	Prosalpha1	gray
0.0103568	-0.00470416	ND-B22	gray
0.00774212	-0.00515111	CHORD	gray
0.00786923	-0.00548808	ND-B18	gray
0.0201944	-0.00613594	Lis-1	gray
0.00574345	-0.00622336	CG18507	gray
0.0223338	-0.00646909	eIF2Bgamma	gray
0.0344487	-0.00651932	Ndf	gray
0.0213853	-0.0066274	GstO2	gray
0.00732504	-0.00671768	CG9547	gray
0.00506612	-0.0068299	Pex19	gray
0.0238317	-0.00717608	CG32473	gray
0.0184809	-0.00723839	CG10352	gray
0.0270674	-0.00740751	RpL10Ab	gray
0.0496675	-0.00742404	Prosbeta4	gray
0.00659479	-0.007562	Rep	gray
0.0113509	-0.00780614	stnB	gray
0.00876046	-0.00799497	Atx2	gray
0.0305422	-0.00799561	Pmp70	gray
0.0226034	-0.0081412	Arpc2	gray
0.0142139	-0.00835164	CG7997	gray
0.066033	-0.00848834	Arp1	gray
0.0121277	-0.00865873	MESK2	gray
0.0230321	-0.00868607	ScpX	gray
0.0380202	-0.0087045	Spp	gray
0.0203954	-0.00903638	AIF	gray
0.0043203	-0.00932058	Psn	gray
0.0191002	-0.00936127	Usp5	gray
0	-0.00947189	noi	gray
0.0266004	-0.00962702	Dbp80	gray
0.0169271	-0.0101137	mip130	gray
0.0235546	-0.0101668	CadN	gray
0	-0.0105991	Rint1	gray
0.00966764	-0.0107555	Rrp40	gray
0.00792971	-0.0111612	amon	gray
0.0179582	-0.0113182	Arpc5	gray
0.0572261	-0.0113233	Hsc70-4	gray
0.00648417	-0.0114625	mRpL12	gray
0.0303866	-0.0115712	CG9512	gray
0.0077058	-0.0116132	Cyp4s3	gray
0.0130589	-0.0122929	CG1572	gray
0.0151166	-0.0126165	eEF1beta	gray
0.029382	-0.0127659	p115	gray
0.0294017	-0.0128225	Xport-A	gray
0.0212038	-0.0128676	CG8475	gray
0.0184261	-0.0131098	Pkc98E	gray
0.0271659	-0.0131143	CG12056	gray
0.0207948	-0.0132294	CG31636	gray
0.01754	-0.0136369	prom	gray
0.0565427	-0.013696	CG7675	gray
0.0211538	-0.0141322	CG8192	gray
0.0406613	-0.0144761	Aldh7A1	gray
0.0245135	-0.0147057	Pka-C1	gray
0.044535	-0.0151838	Nup205	gray
0.0500148	-0.0154139	Nap1	gray
0.0259962	-0.0155722	LanA	gray
0.0690244	-0.0159149	CG8635	gray
0.0273122	-0.0161839	CG3301	gray
0.0183945	-0.016592	Rab5	gray
0.0139556	-0.0166009	CG31729	gray
0.0321568	-0.0166149	Nup107	gray
0.0260018	-0.0167751	CG5567	gray
0.0602504	-0.0170034	CG5028	gray
0.0430092	-0.0171178	ATPsyndelta	gray
0.0459039	-0.0176919	Ho	gray
0.0129992	-0.017697	CG16758	gray
0.113823	-0.0181802	Sccpdh1	gray
0.0147396	-0.0184091	if	gray
0.0193955	-0.0184549	nocte	gray
0.0718688	-0.0186481	Rpn13	gray
0.0147903	-0.0193615	shrb	gray
0.0319329	-0.0193736	Ote	gray
0.09955	-0.019591	CG17896	gray
0.0427293	-0.0196311	ND-PDSW	gray
0.0423403	-0.0198421	Cand1	gray
0.0148917	-0.0200386	CG9338	gray
0.0333606	-0.020045	pain	gray
0.016432	-0.02034	Fnta	gray
0.0503982	-0.0205828	CG31200	gray
0	-0.0206203	Usp30	gray
0.142934	-0.0206375	Fim	gray
0.0734332	-0.0209891	Sec31	gray
0.0266186	-0.021349	eEF1alpha2	gray
0.0222488	-0.0214227	Vps20	gray
0.0209442	-0.0217826	CG31705	gray
0.0307293	-0.0217889	Mgstl	gray
0.0977421	-0.0226186	Rpn6	gray
0.0244064	-0.0226205	CG8184	gray
0.0377601	-0.0227617	CG4968	gray
0.0610295	-0.0228202	CG32549	gray
0.0527021	-0.0228456	CG12926	gray
0.246886	-0.0230916	Rop	gray
0.0178697	-0.0231266	CG8360	gray
0.0413228	-0.0231673	CG17904	gray
0.0209768	-0.0235532	mgr	gray
0.0463649	-0.0237859	ATPsynO	gray
0.0430596	-0.0241413	Arl8	gray
0.0659353	-0.0241597	14-3-3zeta	gray
0	-0.02443	CG1161	gray
0.0994115	-0.024655	Hacd2	gray
0.0376117	-0.0252981	psh	gray
0.010773	-0.0255216	CG42258	gray
0.0397086	-0.0256774	Ras64B	gray
0.0425561	-0.0257969	Amun	gray
0.0257064	-0.0259151	Hmgcl	gray
0.0304219	-0.0259282	Tsp42Ef	gray
0.0370206	-0.0259686	Glo1	gray
0.0748496	-0.0259819	CG5377	gray
0.072001	-0.0259953	Uba2	gray
0.0353	-0.0260874	GstE12	gray
0.833313	-0.0261873	Fkbp59	gray
0.0343796	-0.026214	SLIRP1	gray
0.0427716	-0.0271085	shep	gray
0.142865	-0.0273418	Droj2	gray
0.0496772	-0.0274722	gammaSnap1	gray
0.0712866	-0.0276985	CG31075	gray
0.0816684	-0.027722	CG8993	gray
0.081245	-0.0278136	Sfxn2	gray
0.0243096	-0.02806	mRpS18A	gray
0.0437296	-0.0281544	DCP1	gray
0.0863369	-0.028265	HIP-R	gray
0.059709	-0.0283375	mRpS10	gray
0.0877892	-0.0284697	sw	gray
0.142598	-0.0287139	rush	gray
0.0593824	-0.0287418	CG2064	gray
0.0239154	-0.0289173	Dab	gray
0.10074	-0.0290356	Eps-15	gray
0.0604219	-0.0293503	Itp-r83A	gray
0.0548303	-0.0297902	mtm	gray
0	-0.0299034	ine	gray
0.0652743	-0.0301431	Vta1	gray
0.100523	-0.0304813	Tnpo	gray
0.0960431	-0.0307509	jar	gray
0.0465314	-0.0309372	bw	gray
0.0426718	-0.0310154	CG1544	gray
0.0471843	-0.0311413	CG5789	gray
0.143868	-0.0312786	AspRS	gray
0.0928359	-0.0314716	Cyp12a4	gray
0.046753	-0.0316092	Mdr65	gray
0.121093	-0.0316105	betaCOP	gray
0	-0.0316842	Cbs	gray
0.0478682	-0.032025	Prx3	gray
0.103779	-0.0320447	Gclc	gray
0.0432174	-0.0333824	CG15717	gray
0.059284	-0.0335598	Dg	gray
0.0954863	-0.0337969	Syn	gray
0.0519971	-0.0338046	Ras85D	gray
0.0515326	-0.0342541	CG8187	gray
0.0713872	-0.0345097	RpA-70	gray
0.0512083	-0.0350024	ed	gray
0.154494	-0.0356995	CG6962	gray
0.0496883	-0.0360514	CG3902	gray
0.0895844	-0.0360521	CG1703	gray
0.0904697	-0.0362523	Pdhb	gray
0.18913	-0.0363464	GlyRS	gray
0.0438477	-0.0363684	CG5569	gray
0.0776938	-0.0364304	CG40045	gray
0.27474	-0.0366414	p38b	gray
0.0705626	-0.0367095	HnRNP-K	gray
0.0244759	-0.0368563	CG9281	gray
0.0563859	-0.0372175	FeCH	gray
0.0688476	-0.0373357	CG7483	gray
0.0431422	-0.0375916	numb	gray
0	-0.0377242	Fpgs	gray
0.0329945	-0.0379855	Nup153	gray
0.081487	-0.0380758	jbug	gray
0.114305	-0.0381648	RPA2	gray
0.0329571	-0.0381778	wun	gray
0.0730213	-0.0383549	mRpL24	gray
0.0657834	-0.0387847	CtsB1	gray
0.0450317	-0.0388908	CG11857	gray
0.0996748	-0.0391146	Dyb	gray
0.192159	-0.0391286	GCS2alpha	gray
0.0340463	-0.039533	CG9336	gray
0.0209003	-0.0396525	Ppox	gray
0.0789087	-0.0401808	CG1637	gray
0.116343	-0.0404193	Pur-alpha	gray
0.0279418	-0.0407486	rdgBbeta	gray
0.109805	-0.0412178	ND-49	gray
0.068059	-0.0413443	brm	gray
0	-0.0415344	Arp10	gray
0.0835495	-0.0418065	Scsalpha1	gray
0.0842046	-0.0418924	ND-13A	gray
0.0505748	-0.0421791	CG3626	gray
0.309463	-0.0433528	AP-1-2beta	gray
0	-0.0438995	GstO1	gray
0	-0.0439157	Cpes	gray
0.0624101	-0.0439517	Lsd-1	gray
0.164421	-0.0441265	bsk	gray
0.109923	-0.0441691	Ugt49B1	gray
0.125781	-0.0443681	SerRS	gray
0.050178	-0.0448443	ND-18	gray
0.0499056	-0.0448545	CG10562	gray
0.110399	-0.044974	Vha26	gray
0.233638	-0.0451193	CG10068	gray
0	-0.0451775	HPS4	gray
0.033934	-0.0455332	CG15270	gray
0.0672622	-0.0469704	rdgA	gray
0.0521898	-0.0470037	Gpat4	gray
0.0526469	-0.0472336	CG1513	gray
0.211455	-0.0473042	bur	gray
0.11717	-0.0474389	Usp7	gray
0.0761263	-0.0475502	Cyp1	gray
0.13732	-0.047718	TSG101	gray
0.110927	-0.0477715	SCCRO	gray
0	-0.0481237	CG6195	gray
0.0913419	-0.0481974	gish	gray
0.100236	-0.0484606	TrpRS	gray
0.0545013	-0.0487041	CG17298	gray
0.145673	-0.0488345	Irp-1A	gray
0.11536	-0.0492071	CG5608	gray
0	-0.0492916	Csk	gray
0.0671661	-0.0498867	ND-B15	gray
0.0362591	-0.0501089	CG12567	gray
0	-0.0501277	CG9302	gray
0.38518	-0.0502892	Trx-2	gray
0.184114	-0.0504557	Arp3	gray
0.26818	-0.0505495	Prx6005	gray
0.0514124	-0.051007	wrd	gray
0.140724	-0.0510165	CG9934	gray
0.204534	-0.0511042	AIMP2	gray
0.152254	-0.0511074	CG5653	gray
0.157563	-0.0520236	CPT2	gray
0.138454	-0.0520757	CG9813	gray
0.240729	-0.0526759	Nepl15	gray
0.0499333	-0.0526899	galla-1	gray
0.0838741	-0.0526937	Sap-r	gray
0.172657	-0.0528742	Rpn7	gray
0.0154393	-0.0528975	dlg1	gray
0	-0.052907	Prm	gray
0.375161	-0.0529486	DppIII	gray
0	-0.0532112	Zpr1	gray
0.0490518	-0.0533625	CG14516	gray
0.0410754	-0.0533724	CG17597	gray
0.123489	-0.0535297	sds22	gray
0	-0.053566	Nelf-A	gray
0.236425	-0.0536435	Sbf	gray
0	-0.0543003	Cpr62Bb	gray
0.101913	-0.0544554	eIF1	gray
0.108414	-0.0551713	CG2846	gray
0.054361	-0.0552781	Mccc2	gray
0.0827482	-0.0554091	sdt	gray
0	-0.0556755	DCTN3-p24	gray
0.0759639	-0.0558675	SelT	gray
0.160573	-0.0559635	Sar1	gray
0.0408689	-0.0560729	puf	gray
0.128955	-0.0562057	AnxB11	gray
0.0988127	-0.0568873	fwe	gray
0.118644	-0.0570078	CG7523	gray
0	-0.0570946	CG5447	gray
0.143461	-0.0571353	CG3107	gray
0.438965	-0.0573063	Syx7	gray
0.249597	-0.0575625	CASK	gray
0.244229	-0.0587724	alphaSnap	gray
0.0732343	-0.0587959	Rab11	gray
0.0700551	-0.0588118	Hyccin	gray
0.0758159	-0.0588799	Gfat2	gray
0.0871244	-0.059124	ben	gray
0.338926	-0.0591653	ergic53	gray
0.078213	-0.0595357	CG2841	gray
0	-0.0600344	CG7900	gray
0.323574	-0.0603952	CG13920	gray
0.235387	-0.0606111	O-fut1	gray
0.0913316	-0.0607564	CG31205	gray
0.0404716	-0.0612322	Galphai	gray
0.391578	-0.0616029	Sec24CD	gray
0	-0.0618903	Ranbp16	gray
0.207616	-0.0619437	wuho	gray
0.0943944	-0.0620629	CG13392	gray
0.214299	-0.0629508	CCT7	gray
0.197326	-0.0630862	PAPLA1	gray
0.25679	-0.0631059	CaBP1	gray
0.360386	-0.0633545	CG10103	gray
0.107332	-0.0638371	CG5676	gray
0	-0.0639782	mRRF2	gray
0.184269	-0.0640539	Prosalpha6	gray
0.0943602	-0.064223	Idi	gray
0	-0.0646954	CG8245	gray
0.378999	-0.0650361	Rad23	gray
0	-0.065691	PIG-S	gray
0.171972	-0.0657762	CG17026	gray
0.358874	-0.0666485	Ser7	gray
0	-0.0668087	CG32486	gray
0.191444	-0.0674928	Hem	gray
0.0852751	-0.0675214	Chd64	gray
0.126732	-0.0683168	CG7966	gray
0.271135	-0.0687097	Rpt1	gray
0.27529	-0.069018	Arpc1	gray
0.152225	-0.069039	Caf1-55	gray
0	-0.0692329	14-3-3zeta	gray
0	-0.0700092	mRpL13	gray
0.0603241	-0.0700674	mRpL27	gray
0.248505	-0.0702031	Rab6	gray
0.0909681	-0.0708319	shg	gray
0.113792	-0.0714671	tst	gray
0.295798	-0.0717653	CG1824	gray
0.275204	-0.0719706	UQCR-C1	gray
0.275888	-0.0720011	Mal-A5	gray
0.264024	-0.0720647	tmod	gray
0	-0.0720749	CG3625	gray
0.13078	-0.0722926	CG10939	gray
0.124278	-0.0725244	2002-09-01	gray
0.438014	-0.0739485	CG14997	gray
0.127213	-0.0740147	Kap-alpha1	gray
0.0986827	-0.0745093	D2hgdh	gray
0.156059	-0.0752621	Rcc1	gray
0.134465	-0.0755081	Inos	gray
0.294237	-0.075723	CG1440	gray
0.477088	-0.0761433	Kr-h2	gray
0.21764	-0.0765991	Atpalpha	gray
0.0837178	-0.0770251	Roe1	gray
0.196217	-0.0771599	CG31098	gray
0.0977615	-0.0771745	GCC185	gray
0.033309	-0.0779161	Ctr9	gray
0.421807	-0.0780926	Coq9	gray
0.155376	-0.0785058	Akap200	gray
0.0910662	-0.078544	Ssb-c31a	gray
0.116663	-0.0788879	eIF3b	gray
0.0849466	-0.0790431	CG14207	gray
0.164199	-0.0796604	mRpL38	gray
0.692731	-0.0804132	ric8a	gray
0.48824	-0.0804831	Wdfy2	gray
0.220181	-0.0805581	garz	gray
0.224543	-0.0805944	Sra-1	gray
0.168249	-0.0816695	Galphas	gray
0.116174	-0.081934	CG4666	gray
0.0766265	-0.0821641	SrpRbeta	gray
0.156589	-0.0824865	ND-20	gray
0.101698	-0.0825262	ebi	gray
0.110267	-0.082557	CG42668	gray
0.493915	-0.0826708	CG8841	gray
0.116704	-0.0827866	AnxB10	gray
0.552041	-0.0829722	Ran	gray
0.294493	-0.0830466	ND-51	gray
0.121434	-0.083882	CG43367	gray
0	-0.0840009	Spn28Dc	gray
0.336583	-0.0845566	Arpc3A	gray
0.126278	-0.084589	l(1)G0289	gray
0.208141	-0.0846227	CG17598	gray
0.553629	-0.0848262	CG14259	gray
0.254527	-0.0862815	zda	gray
0.162446	-0.0864639	Tango5	gray
0.163315	-0.0865866	Zn72D	gray
0.25629	-0.0869522	CG31030	gray
0.172897	-0.0872332	CG1486	gray
0.055314	-0.0873473	Dis3l2	gray
0.220373	-0.0873966	Tm1	gray
0.190225	-0.0874125	jef	gray
0.200016	-0.0874481	ND-ASHI	gray
0.15273	-0.0877275	Hcf	gray
0.13836	-0.0880375	DCTN5-p25	gray
0.157333	-0.0881093	eff	gray
0.453742	-0.0883859	alien	gray
0.449056	-0.0889441	Dip-B	gray
0.433643	-0.0897649	Gabat	gray
0	-0.0900421	CG31638	gray
0.26797	-0.0906162	Vps35	gray
0.250677	-0.0909627	Vha44	gray
0.259547	-0.0911496	betaGlu	gray
0	-0.0914707	elm	gray
0.157729	-0.0919698	CG4587	gray
0.48696	-0.0920232	GstO2	gray
0.191463	-0.0920963	Dhap-at	gray
0.337278	-0.0923233	Dp1	gray
0.239779	-0.0923812	CG5793	gray
0.322334	-0.0924822	CkIIbeta	gray
0	-0.0925293	rumi	gray
0.0910924	-0.0931384	CG6418	gray
0.315911	-0.0931511	Gdi	gray
0	-0.0933882	CG31221	gray
0.0795077	-0.09349	CG13907	gray
0.249447	-0.0936317	CG11811	gray
0.65348	-0.0942653	CG8067	gray
0.236266	-0.0944595	CG1532	gray
0.0478189	-0.0945222	ndl	gray
0.0636192	-0.0947348	Act87E	gray
0.209046	-0.0948296	capt	gray
0.0788801	-0.0948852	mRpS29	gray
0.146829	-0.0949275	by	gray
0.128494	-0.095307	CNBP	gray
0.283943	-0.0956052	Cdc37	gray
0.659612	-0.0962226	unc-104	gray
0.0799215	-0.0963434	Gad1	gray
0.118188	-0.0971527	Ppat-Dpck	gray
0.122296	-0.0983028	Reg-2	gray
0.254025	-0.0989526	sau	gray
0.306767	-0.0991707	Calr	gray
0.355207	-0.0996602	CG10638	gray
0.144764	-0.0999285	SPoCk	gray
0.392251	-0.100169	CCT2	gray
0.14114	-0.100322	CG12948	gray
0.864372	-0.100326	Rpt3	gray
0.114923	-0.100423	Uev1A	gray
0	-0.100672	CG11807	gray
0.383134	-0.100693	CanA-14F	gray
0.282932	-0.101321	Qsox1	gray
0.171561	-0.101338	primo-1	gray
0.408205	-0.101636	Nsf2	gray
0.17517	-0.101653	QIL1	gray
0.220252	-0.101707	CG3609	gray
0.215674	-0.101847	AdSL	gray
0	-0.102092	CG32267	gray
0.646297	-0.102205	Tom70	gray
0.118702	-0.102835	CG3397	gray
0.225656	-0.103193	CG5830	gray
0.246366	-0.103504	Oga	gray
0.14707	-0.103575	SCaMC	gray
0.217363	-0.103823	Mdh2	gray
0	-0.104219	CG9205	gray
0.312469	-0.104224	ScsbetaG	gray
0.169746	-0.104638	CG8507	gray
0.151341	-0.105967	Gapdh1	gray
0.285002	-0.106114	parvin	gray
0.551572	-0.106207	CRAT	gray
0	-0.106427	mAcon2	gray
0.334328	-0.106581	Ocrl	gray
0.146619	-0.107121	CG11781	gray
0.494634	-0.107136	stnA	gray
0.393362	-0.107139	Glg1	gray
0	-0.107964	CG8202	gray
0.316759	-0.108156	Cyp6a17	gray
0.187948	-0.10821	GluProRS	gray
0.229919	-0.108319	epsilonCOP	gray
0.549059	-0.1092	Actn	gray
0.360384	-0.109825	Herc4	gray
0.250095	-0.109854	Syx1A	gray
0.197205	-0.110191	Prat2	gray
0.11023	-0.110256	GstE13	gray
0	-0.110382	Edem2	gray
0.316542	-0.110491	14-3-3epsilon	gray
0.23045	-0.11065	Gs1	gray
0.60405	-0.110888	Spn27A	gray
0	-0.111154	mew	gray
0.199072	-0.111198	CG14291	gray
0.267115	-0.111284	PpV	gray
0.0626546	-0.111357	CG5903	gray
0.0950802	-0.111615	ox	gray
0.334298	-0.112057	coro	gray
0.468414	-0.112224	CG3678	gray
0.180484	-0.11253	flfl	gray
0.361856	-0.112947	Gycbeta100B	gray
0.239647	-0.113111	CG13928	gray
0.196589	-0.113606	Mtor	gray
0.699482	-0.114192	CG1907	gray
0.585357	-0.114196	Cpr73D	gray
0.326859	-0.114435	Phb2	gray
0.18618	-0.114448	CG13893	gray
1.04363	-0.114456	Arl1	gray
0.37601	-0.114531	CD98hc	gray
0.0834314	-0.114573	CG15293	gray
0.978109	-0.114624	ApepP	gray
0.343695	-0.114758	Fkbp12	gray
0.587558	-0.114762	CG9132	gray
0.166886	-0.114857	ArfGAP1	gray
0.336994	-0.11576	Rpn2	gray
0.101471	-0.116049	CG10353	gray
0.203666	-0.116175	CG31635	gray
0.176459	-0.116397	CG34133	gray
1.66446	-0.116475	CG4679	green
0.286069	-0.116801	shv	gray
0.584477	-0.116924	Fs(2)Ket	gray
0.115612	-0.117182	P5cr	gray
0.29629	-0.117747	cin	gray
0.398082	-0.118069	CG17294	gray
0.324203	-0.118167	CG7920	gray
0	-0.118834	CG16820	gray
0.386318	-0.118918	SH3PX1	gray
0.184541	-0.11935	CG13630	gray
0.156258	-0.11971	krz	gray
0.309401	-0.119722	RanBP3	gray
0.431513	-0.120083	CG33303	gray
0.174941	-0.122101	SmE	gray
0.336207	-0.122873	DCTN1-p150	gray
0.180569	-0.123225	ATPsynE	gray
0.328589	-0.123504	mRpS2	gray
0.245447	-0.123772	r	gray
0.542169	-0.123919	EndoB	gray
0	-0.124093	ClC-a	gray
0	-0.124613	VhaM9.7-a	gray
0	-0.124954	CG18661	gray
0.0623414	-0.12544	TpnC25D	gray
0.289569	-0.125557	CG7945	gray
0.331314	-0.12556	Vha36-1	gray
0.482362	-0.125742	Fum1	gray
0.279968	-0.125782	Tim8	gray
0.403074	-0.126119	Sec13	gray
0.475696	-0.126671	cpa	gray
0.149699	-0.127044	Dref	gray
0.23108	-0.127612	boca	gray
0.239056	-0.127721	CG40498	gray
0.535177	-0.128385	Agpat3	gray
0.0479085	-0.12865	Tsp96F	gray
0.519441	-0.128956	CG8004	gray
0.540759	-0.129041	Hel25E	gray
0.334821	-0.1293	TyrRS-m	gray
0	-0.12956	CG14312	gray
0	-0.129742	5PtaseI	gray
0.831273	-0.129936	Stip1	gray
0.381488	-0.130868	Mkk4	gray
0.286172	-0.131013	CG7781	gray
0.306993	-0.131309	Ns4	gray
0.33811	-0.131407	TyrRS	gray
0.120498	-0.13167	CG11073	gray
0.0897479	-0.131827	Snap29	gray
0.515079	-0.131832	RpS21	gray
0.406356	-0.131925	emp	gray
0.484968	-0.132025	PIG-T	gray
0.634645	-0.132238	CG5721	gray
0.406352	-0.132882	RhoGAP68F	gray
0.153683	-0.133311	larp	gray
0.353352	-0.133334	Pfas	gray
0.638457	-0.133422	CG13850	gray
0.252747	-0.133658	Su(var)205	gray
0	-0.133999	Obp56e	gray
0.3825	-0.134528	26-29-p	gray
0.40762	-0.134536	CG9135	gray
0.329895	-0.134715	mRpS6	gray
0.480066	-0.134738	Tom20	gray
0.311944	-0.135261	Fit1	gray
0.53528	-0.135572	Rpt6	gray
0.196309	-0.136104	CG1646	gray
0.524867	-0.136129	Snx1	gray
0.629866	-0.136328	CG1902	gray
0.453579	-0.136761	Past1	gray
0.489276	-0.13721	TBCD	gray
0.378758	-0.137224	ThrRS	gray
0	-0.137773	NimB2	gray
1.42451	-0.137951	AsnRS	green
0.310581	-0.13803	CG4278	gray
0.311973	-0.138267	RabX4	gray
0.549431	-0.138348	CG2915	gray
0.273095	-0.138369	htt	gray
0.306216	-0.138391	Rbp6	gray
0.177663	-0.138575	gammaSnap2	gray
0.318475	-0.138859	vir-1	gray
0.256218	-0.139327	Srp54k	gray
0.38268	-0.139363	CG5382	gray
0.269294	-0.139557	CG13506	gray
0.215737	-0.139851	p23	gray
0.397877	-0.140167	Pgm2a	gray
1.13854	-0.140203	CG17593	gray
0.126688	-0.140471	fry	gray
0.155041	-0.140606	OtopLa	gray
0.12009	-0.140644	CG31064	gray
0.494183	-0.1409	Atg9	gray
0.348742	-0.141288	asrij	gray
0	-0.141434	CG31915	gray
0.30082	-0.14153	Tep4	gray
0.394362	-0.141797	CG7135	gray
0.259902	-0.141807	Dscam2	gray
0.423334	-0.141835	CG8379	gray
0.164927	-0.142232	STUB1	gray
0	-0.142431	CG42540	gray
0	-0.142517	Vps15	gray
0.588625	-0.142603	vib	gray
0.233686	-0.143475	CG11151	gray
0	-0.143689	CG9886	gray
0.552362	-0.143946	CG10550	gray
0.207799	-0.144564	ND-19	gray
0.724624	-0.145035	La	gray
0.30315	-0.145241	CG4552	gray
0.090355	-0.145337	CG2258	gray
0.162519	-0.145456	Galphao	gray
0.601762	-0.145528	sxc	gray
[truncated: 1,272 more rows]
