# Supplementary material for: Lipidome Unsaturation Affects the Morphology and Proteome of the Drosophila Eye
Source: J Proteome Res. 2024 Mar 14;23(4):1188–99. doi: 10.1021/acs.jproteome.3c00570 (PMC11002927; doi:10.1021/acs.jproteome.3c00570)
Supplement: Supplementary file 4 — pr3c00570_si_004.xlsx [file pr3c00570_si_004.xlsx]

## Sheet: Table S3-MSW-Absoute-Quant
Supplementary Table S3: Absolute quantification of phototransduction and other target proteins.
Protein	M1_BR1_fmol/eye	M1_BR2_fmol/eye	M1_BR3_fmol/eye	M1-Avg-fmol/eye		Protein	M2_BR1_fmol/eye	M2_BR2_fmol/eye	M2_BR3_fmol/eye	M2-Avg-fmol/eye		Protein	M3_BR1_fmol/eye	M3_BR2_fmol/eye	M3_BR3_fmol/eye	M3-Avg-fmol/eye
crb-C	1.41395	2.11119	2.09103	1.87206		crb-C	1.58343	1.56644	1.42858	1.52615		crb-C	1.40894	1.21964	2.08043	1.56967
eys	31.7386	28.019	34.8703	31.5427		eys	36.3287	40.6695	41.6078	39.5353		eys	26.4487	25.5214	27.5516	26.5072
prom	9.58077	8.74095	9.8946	9.40544		prom	12.1889	15.0103	11.4028	12.8673		prom	7.93949	9.04526	13.9488	10.3112
chp	263.543	203.025	202.603	223.057		chp	171.624	244.021	151.116	188.92		chp	154.901	158.533	157.769	157.068
Map205	0.933022	0.754603	0.720836	0.80282		Map205	1.06612	1.26172	1.4692	1.26568		Map205	1.1294	1.00204	0.934935	1.02213
Act57B	24.4679	27.6191	28.1187	26.7353		Act57B	87.3642	90.4688	76.5255	84.7862		Act57B	30.5945	34.9227	24.795	30.1041
Act87E	29.79	33.6653	82.3616	48.6056		Act87E	189.853	146.467	65.8558	134.059		Act87E	60.0773	46.8793	30.6398	45.8655
Act5C	340.304	309.842	358.127	336.091		Act5C	409.391	478.554	415.563	434.503		Act5C	331.072	295.722	316.254	314.349
veli	1.50502	1.39216	1.96915	1.62211		veli	3.18501	3.74945	2.84165	3.2587		veli	1.58277	1.60141	1.91965	1.70128
ninaE	342.888	390.254	549.342	427.495		ninaE	183.206	105.893	82.9611	124.02		ninaE	275.609	210.347	388.955	291.637
trp	26.4743	39.0236	77.0383	47.5121		trp	21.1685	19.4435	30.516	23.7093		trp	13.8459	13.4546	16.1252	14.4752
norpA	50.5882	37.5796	43.6544	43.9407		norpA	21.5554	30.0041	22.5058	24.6884		norpA	28.0006	32.3727	34.7458	31.7063
Galphaq	77.1548	66.4936	78.599	74.0824		Galphaq	48.4052	62.434	46.5066	52.4486		Galphaq	63.7708	53.7873	53.8317	57.13
Arr1	136.853	135.356	140.995	137.735		Arr1	156.952	279.266	60.2543	165.491		Arr1	123.145	101.157	116.59	113.631
Arr2	302.651	279.04	356.88	312.857		Arr2	243.11	249.753	125.114	205.992		Arr2	156.778	197.595	215.742	190.038
Moe	17.6422	12.9844	12.2205	14.2824		Moe	18.2347	17.6262	15.8135	17.2248		Moe	14.4962	15.1121	14.1744	14.5942
ninaC	273.244	221.672	209.455	234.79		ninaC	147.228	212.283	168.785	176.099		ninaC	164.424	160.633	187.961	171.006
tsr	44.4704	40.2415	34.9674	39.8931		tsr	63.4112	81.1674	62.9165	69.165		tsr	46.9912	42.0115	36.7031	41.9019
Cht6	0.0832923	0.0227504	NaN	0.0530214		Cht6	NaN	NaN	0.0814592	0.0814592		Cht6	NaN	0.062803	NaN	0.062803
Ugt35b	NaN	0.873451	0.897703	0.885577		Ugt35b	1.03218	1.88975	0.779443	1.23379		Ugt35b	1.0508	2.27592	0.833228	1.38665
verm	2.7822	1.28864	NaN	2.03542		verm	5.40967	3.97369	3.8785	4.42062		verm	4.18447	4.49381	2.09954	3.59261
Ugt86Da	0.933284	NaN	0.67603	0.804657		Ugt86Da	0.832328	1.03893	0.714352	0.86187		Ugt86Da	0.672754	0.678515	NaN	0.675634
CG11208	0.381408	0.435518	0.809123	0.542016		CG11208	1.5066	1.13849	1.14257	1.26255		CG11208	0.824425	1.1391	0.849765	0.937763
Amy-p	0.0931214	0.137768	0.657154	0.296015		Amy-p	1.56347	2.11387	1.34252	1.67329		Amy-p	1.06446	1.10549	1.14816	1.10604
bsf	1.97703	1.47299	1.58671	1.67891		bsf	2.08422	2.63568	2.09274	2.27088		bsf	1.29202	1.84926	1.31184	1.48438
CG10211	NaN	NaN	NaN	#DIV/0!		CG10211	NaN	NaN	NaN	#DIV/0!		CG10211	NaN	NaN	NaN	#DIV/0!
Etf-QO	7.82708	6.2936	6.0589	6.72653		Etf-QO	13.6719	11.1925	7.50145	10.7886		Etf-QO	10.0433	8.02622	5.67469	7.91472
GstD3	NaN	NaN	NaN	#DIV/0!		GstD3	NaN	NaN	NaN	#DIV/0!		GstD3	NaN	NaN	NaN	#DIV/0!
axo	0.0915934	NaN	NaN	0.0915934		axo	NaN	NaN	NaN	#DIV/0!		axo	NaN	0.155166	NaN	0.155166
CG11594	2.58227	2.53095	3.26937	2.7942		CG11594	7.8549	6.3755	5.49053	6.57364		CG11594	5.08081	5.42416	5.33847	5.28115
cv-d	0.833088	0.952345	0.00391458	0.596449		cv-d	1.22807	2.12267	1.29957	1.55011		cv-d	2.66512	3.08114	1.75451	2.50026
CG3699	8.51408	5.60735	10.3186	8.14669		CG3699	22.4751	36.3881	16.1874	25.0169		CG3699	11.037	21.2522	16.7287	16.3393
GstE3	2.70422	2.03645	2.53566	2.42544		GstE3	4.43093	3.87986	3.43637	3.91572		GstE3	1.59792	2.13321	2.21343	1.98152
GstD1	34.1068	26.8804	22.6273	27.8715		GstD1	56.0899	65.1736	46.5155	55.9263		GstD1	32.0228	33.2191	23.5815	29.6078
bt	5.49444	NaN	NaN	5.49444		bt	NaN	NaN	NaN	#DIV/0!		bt	NaN	NaN	NaN	#DIV/0!
Zasp66	NaN	NaN	NaN	#DIV/0!		Zasp66	NaN	1.77122	2.3641	2.06766		Zasp66	0.908319	NaN	NaN	0.908319
sls	NaN	NaN	NaN	#DIV/0!		sls	NaN	NaN	NaN	#DIV/0!		sls	NaN	NaN	NaN	#DIV/0!
Rack1	53.1586	327.407	58.6732	146.413		Rack1	NaN	135.96	351.892	243.926		Rack1	104.352	33.6613	227.892	121.968
shot	1.21675	0.479596	0.289226	0.661857		shot	0.235691	0.814902	1.51682	0.855803		shot	0.706239	1.13997	1.00057	0.948925
CG11473	9.32337	10.7232	10.3012	10.1159		CG11473	20.6075	26.3514	19.7944	22.2511		CG11473	13.2563	17.3807	13.9887	14.8752
Hsp23	NaN	NaN	NaN	#DIV/0!		Hsp23	0.394591	4.81177	NaN	2.60318		Hsp23	0	0.612574	0.162217	0.258264
CG2004	1.51979	1.40701	2.0404	1.65573		CG2004	2.57697	3.4244	2.46036	2.82058		CG2004	1.68873	2.55185	2.0595	2.10003
CG10550	0.685702	0.748172	1.36389	0.932589		CG10550	2.01891	1.07641	0.849058	1.3148		CG10550	0.94674	1.60251	0.959595	1.16961
Footnote:
Proteins in bold are shown in Figure 2I and 3I
