# Supplementary material for: Lipidome Unsaturation Affects the Morphology and Proteome of the Drosophila Eye
Source: J Proteome Res. 2024 Mar 14;23(4):1188–99. doi: 10.1021/acs.jproteome.3c00570 (PMC11002927; doi:10.1021/acs.jproteome.3c00570)
Supplement: Supplementary file 5 — pr3c00570_si_005.xlsx [file pr3c00570_si_005.xlsx]

## Sheet: Table S4-Protein res to unsat
Supplementary Table S4: List of proteins that respond to lipidome unsaturation
Entry	Entry Name	Protein names	Gene Names		M1_M3_pvalue (log10)	M1_M3_FoldChange(log2)	M1_M3_Direction		M1_M2_pvalue (log10)	M1_M2_FoldChange(log2)	M1_M2_Direction		M3_M2_pvalue (log10)	M3_M2_FoldChange(log2)	M3_M2_Direction	Annotation from FlyBase
Q8IN44	TOTA_DROME	Protein Turandot A	TotA CG31509		1.63539	-2.13251	up						1.8759	2.46493	down	A humoral factor that plays a role in stress tolerance; gives increased resistance to the lethal effects of bacterial challenge and stress.
Q9VCH4	Q9VCH4_DROME	Myoblast city (Myoblast city, isoform A)	mbc Dm MBC Dmel\CG10379 DOCK180 Dock180 dock180 MBC Mbc MBC/DOCK180 Su(rac)1 CG10379 Dmel_CG10379						1.71719	2.30209	down		1.31833	1.88561	down	Guanine-nucleotide releasing factor; extrinsic component of plasma membrane. Muscle attachement
Q9W1F7	Q9W1F7_DROME	IP15825p (Stomatin like 2, isoform A) (Stomatin like 2, isoform B)	Stoml2 Dmel\CG2970 dSLP-2 SD03319p CG2970 Dmel_CG2970										1.62558	1.49286	down	Mitochondrion; plasma membrane.
Q9VZG0	Q9VZG0_DROME	Cuticular protein 64Ac	Cpr64Ac Dmel\CG15008 DmelCpr64Ac CG15008 Dmel_CG15008										1.57272	1.13284	down	Predicted to be a structural constituent of chitin-based larval cuticle. Predicted to be involved in chitin-based cuticle development.
Q9VYJ1	Q9VYJ1_DROME	FI12805p (Neprilysin 6, isoform A (EC 3.4.24.-)) (Neprilysin 6, isoform B)	Nep6 BEST:GH06882 CG3775-RA Dmel\CG3775 CG3775 Dmel_CG3775		2.35504	-1.16765	up						2.74547	1.13227	down	Predicted to be active in plasma membrane. Is expressed in adult head.
Q9W0A8	Q9W0A8_DROME	FI01658p (Ribosomal protein L23A, isoform A) (Ribosomal protein L23A, isoform B) (Rpl23A)	RpL23A 153215_at anon-EST:fe2D1 anon-EST:Liang-1.4 clone 1.4 Dmel\CG7977 eRpL23a L23A L23a PBP-3 Rp L23A RPL23a RpL23a rpl23a RpL25 rpL25 CG7977 Dmel_CG7977										1.51534	1.04988	down	plasma membrane
Q9VWV6	Q9VWV6_DROME	Transferrin	Tsf1 143958_at anon-EST:Posey265 Dmel\CG6186 lincRNA.S9601 Tf Trf TSF1 tsf1 CG6186 Dmel_CG6186										2.25603	0.986866	down	Plasma membrane. Iron binding during immune response
P48994	TRPL_DROME	Transient-receptor-potential-like protein	trpl CG18345						1.90947	1.2985	down		1.89063	0.923445	down	A light-sensitive calcium channel. Plasma membrane. Required for vision in the dark and in dim light
Q9V521	PPO2_DROME	Phenoloxidase 2 PO A3	PPO2 proPo-A3 proPO45 CG8193		2.96773	-0.839813	up	Wound healing					3.32015	0.892728	down
Q9V414	Q9V414_DROME	SMG5 protein Smg5 nonsense mediated mRNA decay factor, isoforms A,B,C	Smg5 anon-34Ea BG:DS08220.2 Dmel\CG8954 dSMG5 SMG5 smg5 CG8954 Dmel_CG8954										1.37834	0.876113	down
Q9VF24	Q9VF24_DROME	Crossveinless d (GH05619p)	cv-d CG9622 CG9625 CG9627 Cv-D Cv-d Dmel\CG31150 CG31150 Dmel_CG31150		1.61169	-0.787155	up	Lipid transporter					2.09188	0.86336	down
Q9VX69	Q9VX69_DROME	Uncharacterized protein, isoform A	Dmel\CG5162 CG5162 Dmel_CG5162		2.27254	-1.19946	up	TAG Lipase					1.98596	0.860716	down
Q9VWB0	TECPR_DROME	Tectonin beta-propeller repeat-containing protein (Peroxin-23 protein)	Pex23 CG32226										1.40692	0.829494	down	Involved in peroxisome biogenesis
Q9VVU2	Q9VVU2_DROME	Ribosomal protein L26, isoforma A, B, C	RpL26 Dmel\CG6846 L26 lincRNA.S5499 Rp L26 RPL26 CG6846 Dmel_CG6846										1.58766	0.801433	down
M9PIM0	M9PIM0_DROME	Ribosomal protein L10, isoform E	RpL10 anon-EST:Posey179 BcDNA:LD24589 Dmel\CG17521 DQM L10 Qm qm Rp L10 rpL10 CG17521 Dmel_CG17521										1.46917	0.747135	down
A1Z6N4	A1Z6N4_DROME	MIP05841p (Tyrosine decarboxylase 2 (EC 4.1.1.-, EC 4.1.1.25))	Tdc2 CG3686 Dmel\CG30446 dTdc2 TDC Tdc tdc TDC2 TdC2 tdc2 Tdc2-RA CG30446 Dmel_CG30446										1.93228	0.741704	down
A1Z7M8	A1Z7M8_DROME	Angiotensin-converting enzyme (EC 3.4.-.-)	Ance-4 ance-4 Dmel\CG8196 CG8196 Dmel_CG8196		3.21914	-1.58082	up	ACE	1.49815	-0.844447	up		1.62412	0.736373	down	plasma membrane
Q0KHU5	PCAT_DROME	Lysophosphatidylcholine acyltransferase 1-acylglycerophosphocholine O-acyltransferase	LPCAT CG32699						3.07804	0.783849	down		3.96736	0.708338	down	ER and Golgi membrane
X2J5G6	X2J5G6_DROME	Ribosomal protein L7, isoform B	RpL7 BEST:GH04411 Dmel\CG4897 L7 Rp L7 RPL7 rpL7 rpl7 CG4897 Dmel_CG4897										1.67485	0.707702	down
O97102	O97102_DROME	Small ubiquitin-related modifier (SUMO)	Sumo anon-EST:Posey240 Dm0342 Dmel\CG4494 DmSmt3 Dmsmt3 DmSUMO-1 dSmt3 dsmt3 l(2)04493 l(2)SH0182 l(2)SH2 0182 SMT3 Smt3 smt3 SUMO sumo CG4494 Dmel_CG4494										1.98175	0.693209	down
P00850	ATP6_DROME	ATP synthase subunit a (F-ATPase protein 6)	mt:ATPase6 ATP6 ATPase6						2.03163	0.854495	down		1.34128	0.682142	down	mitochondrion inner membrane; proton-transporting ATP synthase complex
Q9W2U8	Q9W2U8_DROME	Neb-cGP, isoform A (Neb-cGP, isoform B) (RE31692p) (RH45340p)	Neb-cGP BcDNA:RE31692 BcDNA:RH45340 Dmel\CG15304 pncr006:X CG15304 Dmel_CG15304										1.56198	0.673904	down	mitichodrion proton transporter complex
Q9V8M2	C12B2_DROME	Probable cytochrome P450 12b2, mitochondrial (EC 1.14.-.-) (CYPXIIB2)	Cyp12b2 CG15077						2.14882	1.19171	down		2.3479	0.669057	down
P55841	RL14_DROME	60S ribosomal protein L14	RpL14 CG6253										1.30431	0.6519	down
M9PD73	M9PD73_DROME	Thioester-containing protein 4, isoform B	Tep4 CT29102 Dmel\CG10363 dTEPIV TEP IV Tep IV TEP4 tep4 TEP4mel TEPIV TepIV tepIV CG10363 Dmel_CG10363										2.86072	0.646816	down
Q7KTB3	Q7KTB3_DROME	Ethanolamine-phosphate cytidylyltransferase	Pect Dmel\CG5547 PECT pect CG5547 Dmel_CG5547										1.34402	0.646072	down
P09180	RL4_DROME	60S ribosomal protein L4 (L1)	RpL4 RpL1 CG5502										1.59702	0.629299	down
Q24451	MAN2_DROME	Alpha-mannosidase 2 (EC 3.2.1.114) (Golgi alpha-mannosidase II)	alpha-Man-IIa GmII CG18802										1.30854	0.62925	down
P00399	COX1_DROME	Cytochrome c oxidase subunit 1 (EC 7.1.1.9) (Cytochrome c oxidase polypeptide I)	mt:CoI CoI						2.7701	1.02955	down		1.98432	0.626235	down
Q9W396	Q9W396_DROME	Heterochromatin protein 1b, isoform A, B, C	HP1b Dmel\CG7041 HP1 HP1B Hp1b hp1b HP1b-RA CG7041 Dmel_CG7041										1.61636	0.623878	down
Q9VP06	Q9VP06_DROME	GDP-Man:Man(3)GlcNAc(2)-PP-Dol alpha-1,2-mannosyltransferase (EC 2.4.1.131)	Alg11 dAlg11 Dmel\CG11306 CG11306 Dmel_CG11306										1.75631	0.623734	down	ER membrane
P13677	KPC2_DROME	Protein kinase C, eye isozyme; Photoreceptor-specific PKC	inaC PKC2 CG6518						4.21112	0.965229	down		2.14554	0.620565	down
L0MPS3	L0MPS3_DROME	Apolipophorin, isoform B (Apolipophorin, isoform C) (Apolipophorin, isoform D)	apolpp ApoL1 ApoL2 ApoLI apoLI ApoLII apoLII ApoLpp Apolpp apoLPP apoLpp chr4:1088013..1088173 Dmel\CG11064 DRBP Lipophorin lipophorin Lpp RFABG Rfabg rfabg RFABP RfaBP RfaBp Rfabp RFBP T3 CG11064 Dmel_CG11064		2.83574	-0.886964	up	Lipid transporter					2.37135	0.618806	down
P41093	RL18A_DROME	60S ribosomal protein L18a	RpL18A CG6510										1.52163	0.618557	down
P23625	GNAQ_DROME	Guanine nucleotide-binding protein G(q) subunit alpha	Gqalpha CG17759						2.12581	0.944725	down		2.0251	0.613715	down	Galphaq. Plasma membrane
Q9W3L4	Q9W3L4_DROME	GH20802p	Dmel\CG2233 CG2233 Dmel_CG2233										1.94135	0.613207	down
Q9VHK5	Q9VHK5_DROME	LD21733p (Uncharacterized protein, isoform A)	Dmel\CG8379 anon-WO0118547.250 CG8379 Dmel_CG8379										1.90287	0.607722	down	membrane (?), Golgi organization
X2JCI4	X2JCI4_DROME	1-phosphatidylinositol 4,5-bisphosphate phosphodiesterase (EC 3.1.4.11)	norpA anon-EST:Posey221 CdkA DIP2 Dmel\CG3620 MRE18 nofC NORPA NorpA PI-PLC PLC PLC-beta PLCbeta rof x12 x13 x16 x24 CG3620 Dmel_CG3620						3.28381	1.11561	down		2.02053	0.60619	down
A8JR25	A8JR25_DROME	Fasciclin 1, isoform D	Fas1 Dmel\CG6588 DROFAS DROFAS1 DROFASI Fas I fas I fas-I fas1 FasI fasI FGM222E05 gasI MRE24 CG6588 Dmel_CG6588						1.55793	0.704035	down		1.40668	0.583556	down	Neural cell adhesion
A4V1N8	A4V1N8_DROME	FI03688p (Paramyosin, isoform B (EC 2.7.11.-))	Prm 0106/05 Dmel\CG5939 l(3)10631 l(3)S010605 mPM Para PM pm PM/mPM prm Prm-RA CG5939 Dmel_CG5939					muscles	1.84706	-0.991119	up		2.17505	-0.582743	up	Paramyosin (Prm) encodes a muscle protein found only in invertebrates.
Q9VF66	Q9VF66_DROME	RIM-binding protein, isoform K	Rbp CG14867 CG31302 CG5143 CG5152 Dmel\CG43073 DRBP drbp RBP rbp rim-bp CG43073 Dmel_CG43073					muscles					1.76933	-0.600061	up	Neuromuscular transmission
P15425	CYPR_DROME	Peptidyl-prolyl cis-trans isomerase, rhodopsin-specific isozyme (PPIase) (EC 5.2.1.8) (Rotamase)	ninaA CG3966					light sensing					1.54871	-0.609767	up	Nina A, folding of Rh1 and Rh2; membrane
Q9W289	Q9W289_DROME	Golgi matrix protein 130 kD	GM130 dGM130 dgm130 Dmel\CG11061 GM-130 CG11061 Dmel_CG11061		3.01726	0.885245	down						2.08773	-0.617053	up	encodes a protein involved in Golgi compartmental organization and regulation of dendrite morphogenesis
A1Z9M5	A1Z9M5_DROME	Titin	Sdb CG13017 CG8381 Dmel\CG30069 CG30069 Dmel_CG30069										2.19635	-0.624659	up
M9PHR2	M9PHR2_DROME	Upheld, isoform O	up BcDNA:LD08591 cTNT Dmel\CG7107 DmTpnT dro TnT int Tn-T TNT TnT tnT TpnT upheld2 wupB CG7107 Dmel_CG7107					muscles	2.11304	-0.895417	up		1.6387	-0.642839	up	Troponin T
O62602	O62602_DROME	Stress activated MAP kinase kinase 3	lic D-MKK3 DMEK3 Dmel\CG12244 DMKK3 dMKK3 DMKK3/lic DmMKK3 l(1)G0252 MEK3 Mek3 MEK3/MKK3 MKK3 Mkk3 Mpk3 p38 p38MAPKK CG12244 Dmel_CG12244										2.27099	-0.644244	up	signalling
M9PGD7	M9PGD7_DROME	Uncharacterized protein, isoform B (EC 6.1.1.7)	anon-EST:Posey113 Dmel\CG10802 CG10802 Dmel_CG10802										2.44486	-0.668827	up
A8JNR2	A8JNR2_DROME	Insulin receptor substrate 53 kDa, isoform D	IRSp53 anon-WO0118547.199 CG7624 Dmel\CG32082 CG32082 Dmel_CG32082						1.72517	-1.25791	up		1.34896	-0.687625	up	plasma membrane, actin filament organization
Q7K126	Q7K126_DROME	CCR4-NOT transcription complex subunit 3	Not3 CNOT3 Dmel\CG8426 dNot3 l(2)NC136 l(2)NC136-RA NOT3 not3 NOT3.5 NOT3/5 CG8426 Dmel_CG8426										1.58404	-0.696115	up
P05661	MYSA_DROME	Myosin heavy chain, muscle	Mhc CG17927					muscles	2.62352	-1.21501	up		1.47701	-0.703962	up	Myosin
Q9VGA3	Q9VGA3_DROME	LD12305p	Dmel\CG4115 CG4115 Dmel_CG4115						3.12061	-0.712374	up		1.51052	-0.743688	up	Predicted to enable carbohydrate binding activity.
A1ZB68	A1ZB68_DROME	FI01423p (Glutathione S transferase E3 (EC 2.5.1.18))	GstE3 BEST:GH09055 Dmel\CG17524 DmGSTE3 E3 GST-E3 GSTE3 gste3 CG17524 Dmel_CG17524										1.38934	-0.750552	up
Q9VGA0	Q9VGA0_DROME	Glutathione S transferase D9, isoform A (Glutathione S transferase D9, isoform B (EC 2.5.1.18))	GstD9 Dmel\CG10091 DmGSTD9 DmGstd9 GST-D9 GSTD9 gstD9 gstd9 CG10091 Dmel_CG10091										1.40439	-0.762655	up
Q9VIX3	Q9VIX3_DROME	Paxillin	Pax CG18061 CG18576 CT40481 CT42454 Dmel\CG31794 Dpax dPax DpaxA DPaxillin DPxn DPxn37 PAX pax PDLP Pxn CG31794 Dmel_CG31794					muscles					1.77803	-0.762764	up	Membrane (?); controls the size of some muscles by regulating the rate of cell fusion
A0A0B4K737	A0A0B4K737_DROME	NinaG, isoform B (EC 1.-.-.-, EC 1.1.-.-)	ninaG Dmel\CG6728 NinaG CG6728 Dmel_CG6728						2.08867	-0.679516	up		2.5716	-0.790025	up	oxidoreductase required for retinal synthesis
Q8IP62	Q8IP62_DROME	Mitochondrial ribosomal protein S23	mRpS23 Dmel\CG31842 l(2)SH0272 l(2)SH2 0272 CG31842 Dmel_CG31842						1.47284	-1.25235	up		1.72568	-0.826104	up
M9PHL0	M9PHL0_DROME	Enhancer of yellow 3, isoform B (EC 2.3.1.48) (Enhancer of yellow 3, isoform E)	e(y)3 Dmel\CG12238 e(y)[3] l(1)G0084 l(1)G0266 l(1)G0283 l(1)G0381 l(1)G0409 SAYP sayp CG12238 Dmel_CG12238										1.42889	-0.845482	up	chromatin remodelling, TFIID activator
Q9VG96	GSTD4_DROME	Glutathione S-transferase D4 (EC 2.5.1.18)	GstD4 gstD23 GSTD4-4 CG11512										1.77775	-0.873805	up
Q9VF51	Q9VF51_DROME	Aldehyde oxidase 3, isoform A (Aldehyde oxidase 3, isoform B (EC 1.2.3.1)) (FI04488p)	AOX3 CG6045-RA DmAO3 Dmel\CG6045 CG6045 Dmel_CG6045					light sensing					1.84502	-0.900499	up	retinal synthesis(?)
Q9VXY0	CP4S3_DROME	Probable cytochrome P450 4s3 (EC 1.14.-.-) (CYPIVS3)	Cyp4s3 CG9081										1.3933	-0.912174	up
X2JFR1	X2JFR1_DROME	No on or off transient A, isoform D	nonA Bj6 Bj6-1 diss Dmel\CG4211 dNONO non-A NONA NonA nonA/diss opm2 p54[nrb] x14 CG4211 Dmel_CG4211		1.80356	-1.70349	up	light sensing	2.43518	-2.61735	up		1.55461	-0.913858	up	Required for normal vision and courtship behavior; retinal synthesis(?)
Q9I7U4	TITIN_DROME	Titin (D-Titin) (Kettin)	sls titin CG1915						1.99535	-0.853811	up		2.04296	-0.968038	up
Q8IQX3	Q8IQX3_DROME	Uncharacterized protein, isoform A (Uncharacterized protein, isoform B)	Dmel\CG32544 CG32544 Dmel_CG32544										1.73144	-1.00039	up
M9NE68	M9NE68_DROME	Heat shock protein 23, isoform B	Hsp23 23 Dmel20.6 Dmel\CG4463 DmHSP23 DmHsp23 hsp 22K hsp 23 hsp 23K Hsp-23 hsp-23 HSP23 hsp23 hsp23/22 HSP23/IAP small hsp locus 67B CG4463 Dmel_CG4463						2.3214	-0.920014	up		1.95738	-1.00259	up
Q9I7J0	Q9I7J0_DROME	GH21596p (RE39031p)	Dmel\CG5023 CG5023 Dmel_CG5023		2.05428	-0.858763	up	Actin binding, smooth muscle contraction	2.62033	-1.89728	up		1.5998	-1.03852	up
M9PJQ5	M9PJQ5_DROME	Wings up A, isoform K , L, M)	wupA chrX:17947374..17947524 Dmel\CG7178 DmTpnI DROTROPONI fliH HDP Hdp hdp hdp-a hdp2 HL-I HL08042 HLI Tn I TnI TpnI wup-A WupA wupa CG7178 Dmel_CG7178						2.90529	-1.61287	up		2.28794	-1.1785	up	troponin complex of the muscle thin filament
Q9W2J5	Q9W2J5_DROME	Uncharacterized protein, isoform A	Dmel\CG44245 CG9480 CG44245 Dmel_CG44245										1.37544	-1.37549	up	Involved in mesoderm development. Is expressed in adult head; adult heart; and spermatozoon
Q95U15	Q95U15_DROME	GH14252p (Mf3 protein) (Myofilin, isoform D) (RH68506p)	Mf BcDNA:GH23305 Dmel\CG6803 DmMf z1 Zeelin1 CG6803 Dmel_CG6803					muscles	1.89318	-2.08599	up		1.3806	-1.41291	up	structural protein of muscular thick filaments, which may be needed for filament assembly
P07190	MAL1_DROME	Maltase A1 (EC 3.2.1.20) (Larval visceral protein H)	Mal-A1 LvpH CG8696										1.76556	-2.0919	up	predicted to be involved in carbohydrate metabolic process.
