# Supplementary material for: Lipidome Unsaturation Affects the Morphology and Proteome of the Drosophila Eye
Source: J Proteome Res. 2024 Mar 14;23(4):1188–99. doi: 10.1021/acs.jproteome.3c00570 (PMC11002927; doi:10.1021/acs.jproteome.3c00570)
Supplement: Supplementary file 6 — pr3c00570_si_006.xlsx [file pr3c00570_si_006.xlsx]

## Sheet: Table S5-Comparision of M3vs.M2
Supplementary Table S5: Quantification of the proteome of fly eye raised on M3 and M2 diets.
minus log10 p-Value	Fold change (log2)	Gene Name	Color in the volcano plot
0	2.51805	ATP6AP2	gray
0	2.46858	Nedd8	gray
1.8759	2.46493	TotA	green
0	2.44265	CG34408	gray
3.24307	2.12046	ninaE	green
0	1.99196	TotC	gray
1.31833	1.88561	mbc	green
0.895551	1.80055	Sgs5	gray
0.827352	1.78324	CG9691	gray
0	1.75835	CG4757	gray
1.62558	1.49286	Stoml2	green
0	1.48133	rudhira	gray
0.558789	1.27738	dlg1	gray
0	1.23123	Sgs7	gray
0.437384	1.20675	CG30122	gray
1.57272	1.13284	Cpr64Ac	green
2.74547	1.13227	Nep6	green
0.998027	1.12748	RpL35	gray
0.830571	1.12657	Scp1	gray
0	1.12302	Naam	gray
0.864073	1.12276	tho2	gray
0	1.11481	CG16826	gray
1.1175	1.09494	CG18067	gray
0.47194	1.08014	bel	gray
0.930442	1.0617	RpL15	gray
1.51534	1.04988	RpL23A	green
1.05631	1.04688	HmgD	gray
0	1.04613	Sgs3	gray
0.784859	0.998264	Elp1	gray
0	0.994947	TTLL12	gray
2.25603	0.986866	Tsf1	green
0.800965	0.986284	fw	gray
0	0.97387	Kcmf1	gray
1.19654	0.968839	RpL8	gray
0.884521	0.967977	CG7324	gray
0.76252	0.951792	RpS25	gray
0	0.939204	GAPcenA	gray
1.89063	0.923445	trpl	green
0	0.922844	CG9657	gray
0.441846	0.913929	Vha16-1	gray
0	0.911543	Pkg21D	gray
0	0.91094	atk	gray
3.32015	0.892728	PPO2	green
1.27614	0.892158	RpL36	gray
0	0.888651	CG1537	gray
1.37834	0.876113	Smg5	green
0.779949	0.87554	Nplp2	gray
0	0.874332	Vav	gray
2.09188	0.86336	cv-d	green
1.98596	0.860716	CG5162	green
0.955667	0.854205	RpS8	gray
0.94564	0.841466	gro	gray
1.08033	0.83777	RpL7A	gray
1.58929	0.837076	Mppe	green
0.7737	0.832386	CG43102	gray
0.374564	0.831564	mRpS31	gray
1.40692	0.829494	Pex23	green
1.19621	0.816907	CG9372	gray
1.58766	0.801433	RpL26	green
1.16751	0.797649	CG4042	gray
0	0.777715	CG3625	gray
0	0.773035	Ssu72	gray
0.930895	0.764118	Tbh	gray
1.11062	0.760636	RpL37A	gray
0.619329	0.756497	RpS15	gray
1.46917	0.747135	RpL10	green
1.93228	0.741704	Tdc2	green
0	0.738228	Ald1	gray
0.816792	0.737899	kl-3	gray
0.640056	0.737008	Nepl19	gray
1.62412	0.736373	Ance-4	green
1.12071	0.733552	RpL13	gray
0.54995	0.728184	LManI	gray
1.06947	0.728169	RpL5	gray
0.641714	0.724484	Cyp4d21	gray
0	0.717197	CAHbeta	gray
0.50476	0.713635	Coq7	gray
0.535706	0.713137	Rheb	gray
0.493915	0.710114	CG4592	gray
0.363802	0.70964	RpL35A	gray
3.96736	0.708338	LPCAT	green
1.67485	0.707702	RpL7	green
0.634736	0.706807	CG8207	gray
0.374311	0.702291	Sym	gray
0.810264	0.698134	RpL30	gray
1.98175	0.693209	smt3	green
1.83412	0.690479	PsGEF	green
0.934116	0.689934	ppl	gray
0.970484	0.685476	cype	gray
0	0.683651	Rh6	gray
1.34128	0.682142	ATP6	green
0.43204	0.679513	ndl	gray
1.56198	0.673904	Neb-cGP	green
0	0.671494	CG15908	gray
1.17583	0.669668	CG9813	gray
0	0.669587	CG5021	gray
2.3479	0.669057	Cyp12b2	green
1.24961	0.668736	CG7382	gray
1.08524	0.666487	Rh3	gray
0.839723	0.664282	Rab30	gray
0.482839	0.66121	Bet3	gray
0.587581	0.656049	CG7203	gray
1.30431	0.6519	RpL14	green
2.86072	0.646816	Tep4	green
0.663504	0.646334	CG6907	gray
1.34402	0.646072	Pect	green
0.598611	0.645076	IM33	gray
2.58311	0.640533	Arr2	green
0.987355	0.638718	Npc2h	gray
0.842501	0.638534	RpS6	gray
0.757603	0.63813	CG5521	gray
0	0.63547	Nct	gray
0.547464	0.632674	CG43897	gray
1.59702	0.629299	RpL4	green
1.30854	0.62925	alpha-Man-IIa	green
1.98432	0.626235	COX1	green
1.05053	0.625217	Sod1	gray
1.61636	0.623878	HP1b	green
1.75631	0.623734	Alg11	green
0	0.623029	CG9044	gray
0	0.622862	ImpL2	gray
0.798886	0.6208	qvr	gray
2.14554	0.620565	inaC	green
0	0.619129	loj	gray
2.37135	0.618806	apolpp	green
1.52163	0.618557	RpL18A	green
0.962098	0.618413	CG32700	gray
0.429883	0.617398	CG31368	gray
0.622857	0.616975	CG42369	gray
1.05162	0.613849	Gk2	gray
2.0251	0.613715	Galphaq	green
1.94135	0.613207	CG2233	green
0.49393	0.61168	RpL19	gray
1.90287	0.607722	CG8379	green
2.02053	0.60619	norpA	green
0.336689	0.599127	CG7896	gray
0.137833	0.598207	CG4239	gray
0.859487	0.597439	RpS26	gray
0.214859	0.596422	CG8343	gray
0.85421	0.595049	RpS9	gray
0.940104	0.592341	RpL3	gray
0.842589	0.589949	endos	gray
0.766262	0.585606	Fkbp39	gray
0.607969	0.584819	inaF-B	gray
1.0679	0.584511	Gdap2	gray
1.40668	0.583556	Fas1	green
1.07568	0.582609	CG5676	gray
0.443795	0.578271	Tim17b	gray
1.55513	0.57721	CG6841	green
0	0.574677	CG44008	gray
0.480359	0.570388	Akt1	gray
1.41428	0.569668	Cds	green
1.41882	0.564303	CG1561	green
1.55003	0.562345	Ufd1-like	green
0.820044	0.56176	UQCR-Q	gray
0	0.560898	Nup54	gray
3.4887	0.558982	Gal	green
0.444163	0.558552	CG13077	gray
1.81045	0.558334	CG13833	green
1.32861	0.555813	CDase	green
0	0.555799	CTPsyn	gray
1.97544	0.554077	svr	green
1.22919	0.552255	TRAM	gray
1.06281	0.545939	CG11319	gray
0.885565	0.544694	betaggt-II	gray
0.719569	0.544494	Tep2	gray
0.26173	0.541603	CG9649	gray
1.34389	0.540002	Rh4	green
0	0.539352	Eph	gray
1.45112	0.539274	CG1358	green
0	0.539169	Dscam3	gray
0.886263	0.536182	Npc2g	gray
0.562965	0.53589	smog	gray
0.674754	0.531933	Lsd-1	gray
0.552329	0.531802	scb	gray
0.46399	0.530554	CG5707	gray
1.80202	0.53031	smash	green
0.719151	0.528224	MP1	gray
0	0.527994	DNAlig4	gray
1.18354	0.527519	Srp72	gray
0.391608	0.526747	snz	gray
0	0.524987	CG11400	gray
0.67767	0.524065	Gpat4	gray
1.14424	0.522266	CG11975	gray
0.857283	0.521483	COX4	gray
0	0.518646	Tret1-1	gray
0.676416	0.516488	mRpL47	gray
1.00551	0.516157	RpL28	gray
0.954882	0.515486	Adk3	gray
2.25144	0.514268	Inos	green
1.85384	0.512511	inaD	green
0	0.510323	CG4045	gray
0.230958	0.50836	mRRF1	gray
0	0.507305	ND5	gray
0	0.50473	ClC-b	gray
0.489223	0.501055	COX7A	gray
1.71632	0.500892	CG44195	green
1.38682	0.499901	CG8187	green
0	0.498681	CG9705	gray
0.286431	0.4964	His2Av	gray
0.811747	0.49546	CG33307	gray
0.571903	0.492996	CG31705	gray
0.663918	0.489245	CG42540	gray
3.66312	0.486022	Acer	green
0	0.485928	IntS3	gray
1.99004	0.485681	beta-Man	green
0.473968	0.483579	CG2246	gray
1.11411	0.478895	Lsp1beta	gray
0.448372	0.477941	betaTub60D	gray
0	0.477445	CG7149	gray
0.563093	0.476824	RpL32	gray
0.350999	0.475958	CG1646	gray
0.283287	0.475328	CG3368	gray
0.400783	0.47503	TfIIS	gray
0.687729	0.472428	CG34228	gray
0	0.471162	CG10311	gray
1.03976	0.470979	RpL6	gray
0.329615	0.470619	Dhc36C	gray
0.672382	0.469814	CG8665	gray
1.14762	0.469116	retm	gray
2.37473	0.46832	l(2)k09913	green
0.433811	0.467821	Usp30	gray
0.943638	0.466768	RpL27	gray
2.15159	0.466223	CG31200	green
0.58911	0.46567	Obp56a	gray
0.804433	0.465464	CG3091	gray
0.732036	0.464991	nrm	gray
0.65472	0.463492	Bacc	gray
1.75466	0.461381	Grasp65	green
0	0.460459	Ten-m	gray
1.3787	0.460372	CG31997	green
0	0.459163	mRpL39	gray
1.03045	0.459117	DNaseII	gray
0.342609	0.457916	CG6356	gray
0.653479	0.457424	CG1578	gray
1.76173	0.457062	CG5397	green
0.908125	0.456454	CG16979	gray
2.79076	0.456064	CG34126	green
0	0.454861	nwk	gray
0.497231	0.453478	CanB	gray
1.17928	0.452688	bw	gray
0.695011	0.452168	CG18507	gray
0.335901	0.451722	RpL27A	gray
1.31646	0.451658	Cys	green
1.25802	0.45036	Ipp	gray
1.05916	0.449117	Spn43Ab	gray
0.890287	0.448913	CG8520	gray
1.44762	0.448044	Spn77Ba	green
1.50141	0.447382	CG8586	green
1.66908	0.445627	Pu	green
0	0.444593	homer	gray
0.596653	0.444032	Desat1	gray
0.357514	0.4425	CG7630	gray
2.61846	0.441246	CG9515	green
0.917066	0.439206	LeuRS-m	gray
1.66293	0.439003	Cyp305a1	green
0	0.438555	Ac76E	gray
0.514588	0.437547	CG6421	gray
0.614346	0.434959	Pvr	gray
0.421769	0.434952	beta-Spec	gray
1.31125	0.434593	Itp-r83A	green
1.1516	0.434503	Nup75	gray
0.606086	0.431972	CG5065	gray
2.05118	0.430662	CG15118	green
2.11648	0.430351	Est-6	green
0.530035	0.429706	Setd3	gray
0	0.428227	CG11147	gray
0.674457	0.42666	kek4	gray
1.22117	0.426381	Dsor1	gray
0.579369	0.425739	Sirt2	gray
0	0.425579	Lip4	gray
0.232663	0.424651	v	gray
0	0.424145	CG7044	gray
2.45295	0.423929	CG4847	green
1.07882	0.423452	yellow-f2	gray
0	0.423102	CG8067	gray
0	0.423077	CG31935	gray
0.726699	0.421702	CG6426	gray
0.594558	0.420315	CG1943	gray
0.689299	0.420312	Naxe	gray
1.18584	0.419961	gish	gray
2.6004	0.419715	Gel	green
0	0.419529	ldlCp	gray
1.37845	0.419144	RpA-70	green
0	0.41843	chn	gray
1.24268	0.414584	Spn88Ea	gray
1.06686	0.414313	Hk	gray
0.961939	0.414274	CAH2	gray
0	0.413758	NtR	gray
0.641357	0.413555	Dgkepsilon	gray
0.644548	0.411116	CG6870	gray
0.965227	0.409765	tobi	gray
0.457735	0.40971	Fnta	gray
0.63832	0.408946	ATPsynE	gray
0.736547	0.40884	sxe2	gray
0	0.408802	CG32486	gray
0.461906	0.408327	RpS13	gray
0.81954	0.403958	CG6329	gray
0.547325	0.403706	Loxl2	gray
0.27864	0.403582	CG33671	gray
0.483903	0.403009	p120ctn	gray
0.273965	0.401584	Rac2	gray
0	0.400764	CG2794	gray
2.8274	0.39986	Spn42Dd	green
1.47516	0.399684	garz	green
0.689044	0.396312	CG10062	gray
1.82008	0.395667	DCP1	green
1.12082	0.395418	RpL18	gray
2.20147	0.394726	ninaC	green
0.611333	0.392706	CG6983	gray
0.672555	0.391737	STUB1	gray
0.785914	0.389776	CG2145	gray
1.01394	0.389141	chp	gray
0	0.387461	CG13601	gray
0.580564	0.387293	GlcAT-I	gray
1.41753	0.386847	CG31313	green
0.853326	0.386822	NLaz	gray
0.40862	0.386686	ClC-c	gray
0	0.386464	CG8329	gray
0.294694	0.385865	CG12096	gray
0.843128	0.384939	alpha-Man-IIb	gray
0.52113	0.383851	CG31064	gray
0.315658	0.383407	CG9344	gray
0.373907	0.382126	CG8888	gray
0.287488	0.381722	mRpL27	gray
0.391892	0.381589	HPS4	gray
0	0.380137	CG31808	gray
0.99408	0.378608	mEFTu2	gray
0.51175	0.378408	CG9205	gray
1.46504	0.378239	TSG101	green
0.925372	0.377264	Idgf1	gray
0.808635	0.377132	htt	gray
0.366241	0.374857	Dscam1	gray
0.323875	0.373937	mRpS29	gray
0.513996	0.37336	RpS23	gray
1.68875	0.373185	CG31326	green
0.554006	0.373082	CG6805	gray
1.54161	0.37294	Idgf3	green
0.227204	0.372852	ATP7	gray
0.837479	0.37211	FASN1	gray
0.578532	0.371796	fabp	gray
0.970811	0.369889	Nup205	gray
0.420308	0.368958	CG1648	gray
0.549642	0.366889	Uggt	gray
0.614305	0.365855	PGRP-SB1	gray
0.423168	0.365666	RpL9	gray
0.408283	0.365535	Syb	gray
1.24214	0.365145	Herc4	gray
0.806268	0.364753	Pmp70	gray
1.33232	0.364349	Ect3	green
0.808741	0.362663	Amun	gray
0	0.362349	CG13397	gray
0.425016	0.361587	Jheh3	gray
2.14144	0.361243	Arr1	green
0.74583	0.360596	rumi	gray
0.969989	0.359638	CG15369	gray
0.898293	0.358466	Pdh	gray
1.56168	0.358449	CG43340	green
0	0.357655	MRG15	gray
0.482995	0.356536	Sh	gray
0	0.356186	Jarid2	gray
0.627361	0.355265	COX2	gray
0.941891	0.35426	CG3356	gray
1.83681	0.352257	CG11070	green
0.479545	0.350726	hoe1	gray
0.404852	0.350352	CG31344	gray
0.66279	0.350077	CG1265	gray
1.1958	0.349575	CG14314	gray
0.646175	0.349544	Rh5	gray
1.27434	0.349265	GCS1	gray
0.314208	0.348242	CG14439	gray
0	0.347327	CG12531	gray
0.108754	0.346662	ND-20L	gray
0.366328	0.346439	cib	gray
0.588311	0.345546	Npc2a	gray
2.13016	0.345304	CG3961	green
0	0.344891	Use1	gray
0.19385	0.344506	mRpL16	gray
0.675891	0.344008	CG5888	gray
2.63382	0.343456	unc-104	green
0.76537	0.342971	Hel89B	gray
0.334291	0.342176	CG9588	gray
0.672865	0.340532	Cpn	gray
0.377782	0.34015	CG43783	gray
0	0.339609	ebi	gray
1.45225	0.339092	LManII	green
0.494505	0.338846	CG6656	gray
0.835772	0.338802	COX5A	gray
0.759178	0.338792	CG32694	gray
0.470744	0.337065	RpL11	gray
1.63186	0.336255	Nepl21	green
0.72903	0.335597	T3dh	gray
0.945254	0.33551	CG15099	gray
2.44489	0.335168	CG4842	green
1.00886	0.335056	CG3301	gray
1.77347	0.3341	Idgf6	green
0.761609	0.333601	prominin-like	gray
0.672612	0.332724	Gbeta5	gray
0.400994	0.330318	CG6567	gray
0.643354	0.330299	atilla	gray
0	0.328073	PheRS-m	gray
1.13131	0.32781	syd	gray
0.501157	0.327642	PMCA	gray
0.946174	0.327374	CG9257	gray
1.00257	0.325437	trp	gray
0.977079	0.324986	CG1486	gray
0.492864	0.324682	Tsp66E	gray
0	0.32354	CG12084	gray
0.623406	0.323464	Cht2	gray
0.792819	0.320937	CG7766	gray
0.543915	0.320323	COX6B	gray
0.224167	0.320158	CG31445	gray
0.202652	0.320106	Trxr-2	gray
0.462842	0.320033	Tep3	gray
0.861609	0.319852	GstE14	gray
0.940777	0.319131	rdgA	gray
0.713459	0.318129	PIG-T	gray
0.279299	0.317909	Nak	gray
0.725639	0.317625	Ndae1	gray
1.89127	0.317152	Qsox1	green
0.830272	0.316482	Sec71	gray
0.511119	0.314926	CG7600	gray
0.405893	0.314196	Alg2	gray
0.392902	0.314103	Obp99c	gray
0.657454	0.313566	Cp1	gray
0.414386	0.313292	RpS11	gray
1.29448	0.312194	CG7182	gray
0.985953	0.310532	RanBPM	gray
0.522174	0.310195	CG30197	gray
0	0.309453	CG1968	gray
0.361373	0.309425	CG32066	gray
1.96785	0.309281	san	green
0.219635	0.308973	Ggamma30A	gray
0.472146	0.308303	Cpr62Bb	gray
0.824563	0.307866	CG8726	gray
1.24762	0.306669	Atg4a	gray
0.498169	0.305978	rtp	gray
0.389533	0.305346	ben	gray
1.99759	0.304546	Atg9	green
0.635223	0.304278	Cyp6a13	gray
1.50556	0.303399	CG7990	green
0	0.303237	Dhc64C	gray
0.636733	0.302151	CG31103	gray
0.438522	0.302086	GILT3	gray
0.472046	0.301667	mfas	gray
0	0.300932	Mpc1	gray
0.893957	0.300609	Glg1	gray
3.20327	0.30029	Ser7	green
0.776372	0.30015	CG1213	gray
0.623385	0.299703	Cpr49Aa	gray
0.259212	0.299551	CG3603	gray
0.708009	0.299066	CG5608	gray
0.537474	0.298764	DCTN4-p62	gray
0.572632	0.29851	Srp19	gray
0.620109	0.297694	SCAR	gray
0.889532	0.297265	CG5390	gray
0.40568	0.297146	HPS1	gray
0.235459	0.296028	CG31729	gray
0	0.29587	Upf1	gray
0.422227	0.295825	CG31650	gray
0.324092	0.295003	CG9953	gray
1.47707	0.294755	CG34117	green
1.2909	0.293715	CHKov2	gray
0	0.293076	CG31638	gray
1.58461	0.291808	ine	green
0.200588	0.291245	Mthfs	gray
0.634439	0.289697	pn	gray
1.2208	0.289637	CG4552	gray
0	0.289546	Ntan1	gray
1.60535	0.289286	Cog7	green
1.7613	0.289043	ABCB7	green
0	0.288389	Edem2	gray
0.446736	0.288228	Tango5	gray
1.05242	0.288137	Gycalpha99B	gray
0.393269	0.288016	CG11961	gray
0.381152	0.287981	CG17078	gray
0.56392	0.28743	CYTB	gray
1.28822	0.286462	CG14629	gray
0.938669	0.286227	Mkk4	gray
1.16984	0.285801	CAH1	gray
0.45375	0.285465	Cul2	gray
0.269801	0.284961	ens	gray
0.224367	0.284743	SNRPG	gray
1.62634	0.284466	Trx-2	green
3.36806	0.282629	whd	green
1.04208	0.281995	hoe2	gray
0.287889	0.28184	NimB2	gray
0.451663	0.281649	spin	gray
1.86376	0.28138	bbc	green
0.80861	0.281354	Mtl	gray
1.78462	0.281005	CG7675	green
0.519453	0.280573	Hsp26	gray
0	0.280315	CG32206	gray
0	0.280235	CG9853	gray
0	0.280012	CG11752	gray
1.51837	0.279967	PPO1	green
1.48525	0.279545	CG1236	green
0.238291	0.278978	Vha13	gray
0.853217	0.277995	Stat92E	gray
0.832797	0.276691	Chc	gray
0.151023	0.276665	VhaM9.7-c	gray
0.770398	0.276061	CG42450	gray
0.569895	0.276061	Vta1	gray
0.243723	0.275815	Ras64B	gray
0.735155	0.274921	Tor	gray
1.10156	0.273596	rg	gray
0.972392	0.2735	Pde1c	gray
1.91759	0.27333	Hf	green
0.263474	0.273223	HIPP1	gray
0.362411	0.273048	CG4666	gray
0.60745	0.27206	fipi	gray
0.233313	0.271936	CG14661	gray
0.247441	0.271658	lwr	gray
1.29781	0.270195	CG2736	gray
0.217665	0.269938	zyd	gray
0.444722	0.269498	Sec23	gray
0	0.269143	GstO1	gray
0	0.268724	CG8177	gray
1.2286	0.267817	Rbp1	gray
0.198809	0.267195	Rab3-GAP	gray
0.43665	0.267056	obst-E	gray
0.919901	0.266342	Bap60	gray
2.11626	0.266332	Swip-1	green
0.973746	0.265073	Fas1	gray
1.08942	0.264527	CG2915	gray
0.278686	0.264434	CkIalpha	gray
0.565053	0.263898	CG40470	gray
1.01041	0.263021	cn	gray
1.20694	0.262418	Golgin245	gray
0	0.262271	CG6398	gray
0.860145	0.261852	Stam	gray
0.560377	0.259938	Cyp313a1	gray
0	0.258731	mRpL22	gray
0.553513	0.258233	CG10467	gray
0.673608	0.257319	SRPK	gray
0.894872	0.25661	rdgB	gray
0.613706	0.256557	Mapmodulin	gray
0.690925	0.25628	CG30427	gray
0.146643	0.25617	Cul4	gray
0.489617	0.256127	Mlc-c	gray
1.22842	0.256027	Idgf2	gray
0.515169	0.255728	IntS11	gray
1.44354	0.255405	Rab32	green
0.26432	0.255155	Ref1	gray
0	0.254748	DPCoAC	gray
0.302713	0.254663	CG12811	gray
0.789111	0.254571	Mms19	gray
1.54955	0.25438	ck	green
0.280657	0.25392	CG9886	gray
0.287341	0.253644	CG10353	gray
0.39493	0.25354	bdl	gray
0	0.253475	Hpr1	gray
0.595731	0.25315	CG11474	gray
0.602538	0.252841	Gmd	gray
0.353283	0.251311	ltl	gray
0.618356	0.251164	CG6225	gray
0.516728	0.250502	Irp-1A	gray
1.78489	0.25034	Nepl11	green
0.277048	0.249795	Edem1	gray
0	0.2497	CG3505	gray
0.1538	0.249178	Fas1	gray
0.190391	0.248819	ATPsynCF6	gray
0.27018	0.248666	Tailor	gray
0.445998	0.248341	RpS4	gray
0.538433	0.247939	CG17065	gray
0.412958	0.247629	wbl	gray
0.850525	0.247352	CG5973	gray
0.301435	0.24645	COX5B	gray
0.309865	0.246346	Gprk2	gray
0.269464	0.245961	CG15201	gray
0.140863	0.245767	Gs1l	gray
0.304649	0.245412	HSPC300	gray
0.435783	0.24503	Ih	gray
0.10338	0.244935	TM4SF	gray
0.328813	0.243356	sun	gray
0.70042	0.242448	Piezo	gray
0	0.241186	mGluR	gray
0.573904	0.241182	Jafrac2	gray
0.537687	0.240362	CG6465	gray
1.52479	0.240181	Gdh	green
0.493615	0.240179	CG5830	gray
1.91073	0.239842	CG7414	green
0.508652	0.239257	CG5569	gray
0.295402	0.239252	Sh3beta	gray
0.313659	0.239022	ed	gray
0.55557	0.238664	Eato	gray
0.515274	0.23851	mon2	gray
0.309009	0.238485	Rep	gray
0.318739	0.2373	CG15293	gray
1.37215	0.236826	GlyS	green
0.806189	0.236776	Ran	gray
0.391233	0.23595	CG14823	gray
0.776946	0.235561	Vps20	gray
0.290153	0.2352	CG7806	gray
0.955644	0.234893	raptor	gray
0.494309	0.234254	Cul5	gray
0.24453	0.234232	cnir	gray
0.226369	0.234201	row	gray
1.01724	0.233313	Exo70	gray
0.164277	0.232731	Ack	gray
0.386472	0.232413	IMPPP	gray
0.855284	0.232178	Lac	gray
0	0.232053	Rrp46	gray
0.383242	0.231143	CG18598	gray
0.679277	0.230338	orb2	gray
0.527981	0.230223	CG8475	gray
0.353242	0.229767	trsn	gray
0.334284	0.229652	CG12338	gray
0.413327	0.227625	CG3246	gray
0.533388	0.227356	CG14043	gray
1.09836	0.227165	fdl	gray
0.175132	0.226445	bgm	gray
0.620383	0.225997	Scamp	gray
0.128937	0.225808	TwdlT	gray
0.209387	0.225348	CG5611	gray
0.552272	0.225332	ND-MLRQ	gray
0	0.224681	Rilpl	gray
0.439996	0.224351	CG16717	gray
0.353529	0.224016	CG8066	gray
0.400998	0.223646	snu	gray
1.19329	0.223417	Tnpo	gray
0.724314	0.223328	CG18135	gray
1.27772	0.222447	Cont	gray
0	0.221815	Vlet	gray
0.225072	0.220761	CG5149	gray
0.571892	0.220012	CG1983	gray
0.489147	0.219837	rdgC	gray
0.221644	0.219174	beg	gray
0.600369	0.21913	ScsbetaG	gray
0.245467	0.218791	Vajk3	gray
0.693874	0.217971	g	gray
0.703365	0.217695	RpL24	gray
0.326609	0.217202	fmt	gray
1.04352	0.217132	flw	gray
0.557812	0.217082	Apoltp	gray
0.292521	0.216581	Spn55B	gray
1.18204	0.216094	bonsai	gray
0	0.215745	CG9689	gray
0.136356	0.215705	Act42A	gray
0.382737	0.215671	Oatp58Dc	gray
0.76555	0.215134	Clbn	gray
0.516874	0.214598	lqfR	gray
0.311428	0.214502	Ced-12	gray
0.867995	0.214237	Ance	gray
0.903937	0.212302	Men	gray
1.07375	0.212159	CG32444	gray
0.305024	0.211111	CG31689	gray
0.885715	0.210587	kra	gray
0.735037	0.21015	Fim	gray
0.723658	0.210055	Idgf4	gray
1.20123	0.209867	csul	gray
0.199584	0.209786	LSm3	gray
0.473033	0.209711	TrpRS	gray
0	0.208906	CG3558	gray
0.263558	0.208754	CG43781	gray
0	0.208704	CG6115	gray
0.448419	0.208259	sif	gray
0.899091	0.20728	Oga	gray
0.156333	0.206748	Nup153	gray
0.270683	0.206648	Pi4KIIalpha	gray
1.14671	0.206284	Snx1	gray
0.374808	0.205375	Galphaq	gray
0.93983	0.204945	Hyccin	gray
0.158055	0.204539	unc-45	gray
0	0.20446	cold	gray
0.639501	0.204385	CG9330	gray
0.760512	0.204334	Gpdh1	gray
0.638677	0.203956	CtBP	gray
0.229202	0.203735	CG1814	gray
0.656652	0.202641	mv	gray
0.553813	0.202328	CG11407	gray
0.464525	0.201969	bsk	gray
0	0.201957	Csk	gray
0	0.201415	nes	gray
0.317511	0.201265	CG11444	gray
0.197193	0.200541	yellow-h	gray
0.405967	0.200476	CG5945	gray
0	0.200336	CG8108	gray
0.179859	0.20026	Syx13	gray
0.694721	0.200067	Cyp9f2	gray
0.307017	0.199747	CG7632	gray
0.40422	0.199312	MagR	gray
0.483153	0.199287	Gprk1	gray
0.537283	0.199182	NTPase	gray
0.495919	0.198728	pic	gray
0.707861	0.198587	CG2004	gray
0.460445	0.19843	alpha-Est10	gray
0.39164	0.198243	PI31	gray
0.531669	0.198147	CG16965	gray
0.739975	0.197122	GCS2beta	gray
0.16504	0.197076	DAAM	gray
0.241263	0.196845	CG9485	gray
0.23905	0.196013	CG32485	gray
0.979998	0.195623	Idh3b	gray
0.918597	0.195084	TBCD	gray
0.453537	0.194923	Tsp42Ea	gray
0.430872	0.19388	CG3626	gray
0.265362	0.193511	Rab3-GEF	gray
0.214839	0.193346	CG14591	gray
0.258093	0.192865	RpLP2	gray
1.0844	0.192353	Non2	gray
0	0.191711	CG31760	gray
0.972962	0.190952	MetRS-m	gray
0.250944	0.190511	mtd	gray
0.482988	0.190425	mRpS6	gray
0.631766	0.190263	l(1)G0289	gray
0.654817	0.190151	Gs1l	gray
0.489287	0.190147	GCS2alpha	gray
0.229397	0.18966	mRpL3	gray
0.283215	0.189533	igl	gray
0.764952	0.189395	CG2201	gray
0.313651	0.189031	CG5027	gray
0	0.18895	Cpes	gray
0.0928289	0.188695	CG17111	gray
0.184577	0.188192	Cpsf6	gray
0.391475	0.188126	kis	gray
0.154715	0.186125	Rab4	gray
0.378014	0.184851	Akap200	gray
0	0.184831	CG10068	gray
0.750171	0.184704	Atg7	gray
0.189672	0.184168	CG40485	gray
0.248584	0.183804	zetaCOP	gray
0.317763	0.183544	ATP8A	gray
0.842921	0.183506	kdn	gray
0.178859	0.183428	CG10413	gray
0.189488	0.183321	CG10623	gray
0.506321	0.183098	par-6	gray
0.332597	0.182776	SP1029	gray
0.492114	0.182373	Hrd3	gray
0.287814	0.182078	bcn92	gray
0.373898	0.182032	Syx8	gray
0.356277	0.181985	ACC	gray
0.643921	0.181676	Srp68	gray
0.576155	0.181448	Cyp28a5	gray
0.470142	0.180902	hoip	gray
0.321996	0.180728	Obp99b	gray
0.899199	0.180486	Hex-A	gray
0.39262	0.179888	p115	gray
1.32814	0.179887	Vha55	green
0.430244	0.179804	mRpL4	gray
0.673151	0.179651	Ubc10	gray
0.764937	0.179316	CG31751	gray
0.4947	0.178788	RagC-D	gray
0.13777	0.178625	Sp7	gray
0.429484	0.178392	nec	gray
0.400708	0.177492	Ubr3	gray
0	0.177359	CG3662	gray
0.594959	0.177322	vari	gray
0.525825	0.176777	CG4467	gray
0.896403	0.176712	Clc	gray
0.185124	0.176169	Fer1HCH	gray
0.520449	0.175503	CG5854	gray
0.229987	0.174995	CG10877	gray
0.275722	0.174646	MED14	gray
0.851671	0.174626	CG17337	gray
0	0.174088	laza	gray
0.482609	0.173793	Cse1	gray
0	0.173712	Smu1	gray
0.196717	0.173474	U2A	gray
0.128235	0.173347	Nckx30C	gray
0.460179	0.173251	Amy-p	gray
1.41259	0.173127	rump	green
0.467205	0.172934	Stt3A	gray
0.23509	0.172272	Strip	gray
0.760723	0.172044	Cdk5	gray
0.25154	0.171308	nrv3	gray
0.26523	0.170481	CG30291	gray
0.281261	0.170292	CG31205	gray
0.221364	0.170263	mRpL30	gray
0.317232	0.170037	eas	gray
0.707569	0.169958	Pfk	gray
0.533643	0.169387	Calx	gray
0.420296	0.169088	CG40160	gray
0.484735	0.169028	CG1532	gray
0.213532	0.168786	Obp56d	gray
0.0865748	0.168486	CG33970	gray
0.221719	0.168118	CG10512	gray
0.142386	0.16752	Ddx1	gray
0.106965	0.16723	Su(P)	gray
0.494762	0.166903	MAPk-Ak2	gray
0.163964	0.166651	Arl6IP1	gray
0.186546	0.166509	pst	gray
0.702345	0.166491	CG14495	gray
0.950068	0.166399	Myo31DF	gray
0.172124	0.165838	l(1)G0196	gray
0.571091	0.165686	Csp	gray
0.192311	0.16552	Rae1	gray
0.252305	0.165337	CG7484	gray
0.241432	0.164818	Sec8	gray
0.579358	0.164666	CanA-14F	gray
0.735515	0.164576	Pgk	gray
0.351613	0.164323	CG1824	gray
0.168919	0.164307	mxt	gray
0.370858	0.164273	obst-A	gray
0.485799	0.164127	AdenoK	gray
1.3857	0.163928	alpha-Est8	green
0	0.163715	CG33506	gray
0	0.163643	Pgant7	gray
0.783169	0.163425	p38b	gray
0.527772	0.163418	SelR	gray
0.198633	0.163171	EloB	gray
0.423969	0.163085	CG31199	gray
0.343162	0.163059	Agpat4	gray
0.156958	0.16281	Rrp40	gray
0.661963	0.162093	CG9436	gray
1.65555	0.161976	CG4658	green
0.290502	0.16181	CG17514	gray
0.316433	0.161656	Rpi	gray
0.26144	0.161634	Dref	gray
0.120084	0.16148	IleRS-m	gray
2.36687	0.161315	CG14259	green
0.478808	0.161143	Cpr73D	gray
0.556985	0.161104	Lrpprc2	gray
0.253458	0.16025	Bap55	gray
0.378263	0.160203	Spn42Da	gray
0.76091	0.160057	Eno	gray
0.348997	0.159682	beta-Spec	gray
0.190588	0.159187	Dad1	gray
0.73432	0.158937	sn	gray
1.06348	0.158615	PI4KIIIalpha	gray
0.424687	0.158508	CG17266	gray
0.387601	0.158475	twin	gray
0.34167	0.158405	nahoda	gray
0.428134	0.158229	TyrRS-m	gray
0.299373	0.158099	RpS2	gray
0.447442	0.157253	ND-49	gray
0.467471	0.157183	alpha-Est1	gray
0.221818	0.156837	WASp	gray
0.847077	0.156016	CG1461	gray
0.357451	0.155771	KaiR1D	gray
0	0.155762	Lrp4	gray
0.339099	0.155512	P58IPK	gray
0.400968	0.155255	faf	gray
0.16462	0.154943	CG3397	gray
0.433493	0.154837	Vps45	gray
0.452978	0.154423	CG4306	gray
1.67478	0.15436	CG4603	green
0.50008	0.154307	Rme-8	gray
0	0.153983	Gos28	gray
0.348909	0.152337	Lamp1	gray
2.01453	0.152266	psh	green
0	0.152105	CG32267	gray
0.454418	0.152038	Ocrl	gray
0.420348	0.152002	CG10217	gray
0.822105	0.151706	Sbf	gray
0.545062	0.151648	zda	gray
0.211834	0.151574	Srp54	gray
0.134731	0.15137	chb	gray
0.429836	0.15136	Nc73EF	gray
0.284638	0.151164	AnxB10	gray
0.378376	0.150667	Ldsdh1	gray
0.184606	0.150439	Gbeta76C	gray
0.176775	0.150094	axo	gray
0.0981316	0.14996	Tim9a	gray
0.267898	0.149782	Nrx-IV	gray
0.241517	0.149677	RpL22	gray
0.253986	0.148853	Apf	gray
0.414251	0.148576	CG2493	gray
0.895548	0.148389	Pfrx	gray
0.256274	0.147158	CG32407	gray
0.105716	0.146821	RNaseX25	gray
0.351226	0.146802	Stt3B	gray
0.551273	0.145765	Mtp	gray
0.923697	0.145659	CG2034	gray
0.730017	0.145374	Cyp6a9	gray
0.314295	0.145367	Mitofilin	gray
0.11453	0.144963	CG8369	gray
0.373119	0.144771	AP-2sigma	gray
0.615264	0.144732	Gs2	gray
0.30831	0.144564	CG6891	gray
1.06493	0.144182	Droj2	gray
0.20147	0.143959	yellow-b	gray
0.468113	0.143905	Wdfy2	gray
0.378638	0.143199	spartin	gray
0.213487	0.142893	MRP	gray
0.39771	0.142696	Sgt	gray
0.122959	0.142647	Ltn1	gray
0.259272	0.142619	CG11594	gray
0.289243	0.14261	CG31098	gray
0.309453	0.142469	scaf	gray
0.462148	0.142467	CG15739	gray
0.345998	0.142282	St2	gray
0.241088	0.142049	sno	gray
0.458451	0.141624	l(3)72Ab	gray
0.919917	0.141252	Faf2	gray
0	0.141016		gray
0.616801	0.140932	pain	gray
0.395035	0.140686	SdhB	gray
0.0966335	0.140472	ox	gray
0	0.140438	Con	gray
0.335285	0.140265	sra	gray
0.30344	0.140032	Gclc	gray
0.200713	0.139718	Jupiter	gray
0.732385	0.139619	AP-1mu	gray
0.268587	0.139425	eIF5B	gray
0.220285	0.139296	CG14275	gray
0.714588	0.138866	AGO1	gray
0.140458	0.138686	FoxK	gray
0.354807	0.138416	betaTub97EF	gray
0.688889	0.1374	CG5641	gray
0.40116	0.136299	Obp99a	gray
0.277818	0.135675	CG8927	gray
0.348814	0.135596	AcCoAS	gray
0.147455	0.135445	HDAC6	gray
0.246608	0.135162	sds22	gray
0.318005	0.135134	CG9391	gray
0.184888	0.135032	CG4872	gray
0.24676	0.13439	Cyt-b5-r	gray
0.495838	0.134235	Vps2	gray
0.201424	0.133995	Grx1	gray
0.702716	0.133954	Kap-alpha3	gray
0.53411	0.133644	PAPLA1	gray
0.281252	0.133499	CG9149	gray
0.356557	0.133263	sw	gray
1.10901	0.133179	ric8a	gray
0.192754	0.133041	Dyb	gray
0.300301	0.132978	Ptp69D	gray
0.257395	0.132919	CG11151	gray
0.433878	0.132573	Bdbt	gray
0.17379	0.132511	Fuca	gray
0.134957	0.131887	NKCC	gray
0.626112	0.131615	CG8036	gray
0.298492	0.131497	Ncc69	gray
0.333064	0.131376	P5CDh1	gray
0	0.131324	Cyp309a2	gray
0.136092	0.131233	CG12163	gray
0.257312	0.13054	Arpc4	gray
0.199331	0.130346	dod	gray
0.191114	0.130274	SelT	gray
0.703656	0.129863	e	gray
0.509715	0.129344	Karybeta3	gray
0.214739	0.129274	CG6638	gray
0.416953	0.128745	homer	gray
0	0.128508	beat-VII	gray
0.347537	0.128293	CG5867	gray
0.741524	0.128096	CG13850	gray
0.664296	0.127849	CG10672	gray
0.629298	0.127642	Usp32	gray
0.0713264	0.127622	Dis3	gray
0.517776	0.127395	CG31548	gray
0.395555	0.127017	Fmo-2	gray
0.15418	0.126918	CG7215	gray
0.126606	0.12682	CG5110	gray
0.322447	0.126575	Skeletor	gray
0.255405	0.126568	CG43367	gray
0.1507	0.126399	ctp	gray
0.139501	0.126383	CG15211	gray
0.223377	0.125775	LKRSDH	gray
0.815833	0.125693	c11.1	gray
0.0999389	0.125481	waw	gray
0.668657	0.12536	Slob	gray
0.24234	0.125279	grass	gray
0.324026	0.125237	CG10863	gray
0.252805	0.124186	fon	gray
0.163002	0.123759	Rac1	gray
0.202018	0.122573	Sap-r	gray
0.506716	0.122241	SelD	gray
0.391624	0.12221	CG6488	gray
0.0857924	0.122069	Mtr4	gray
0.194467	0.121783	fws	gray
0.906481	0.121386	muc	gray
0.409598	0.121013	Hil	gray
0.149312	0.120898	CG4646	gray
0.101437	0.120653	CG17508	gray
0.100222	0.120608	Nmda1	gray
0.224478	0.120359	CG5068	gray
0.15437	0.120052	RpS27A	gray
0.307307	0.119814	AP-1-2beta	gray
0.214757	0.119417	Acbp1	gray
0.426284	0.119399	w	gray
0.832665	0.11937	RpL13A	gray
0.106352	0.1193	fat-spondin	gray
0.209564	0.119275	Manf	gray
1.1114	0.1192	Men-b	gray
1.03907	0.11834	Tsf2	gray
0	0.118305	CG2681	gray
0.128896	0.118248	mbf1	gray
0.318075	0.117914	Not1	gray
0.394187	0.117886	5PtaseI	gray
0.325812	0.117825	CG6230	gray
0.37012	0.117811	poe	gray
0.267724	0.11763	Prosap	gray
0.293077	0.117217	yellow-c	gray
0.125858	0.117214	bai	gray
0.264359	0.116958	cathD	gray
0.468412	0.116767	DhpD	gray
0.451585	0.116728	Nrd1	gray
0.263373	0.116468	wuho	gray
0.853556	0.116227	ATPsyngamma	gray
0.0975069	0.116084	Sec5	gray
0.257609	0.115957	Rab6	gray
0.174623	0.115887	CG7627	gray
0.275416	0.115855	t	gray
0.239295	0.115626	betaCOP	gray
0.245383	0.115559	SERCA	gray
0.0870266	0.115542	Dis3l2	gray
0.099356	0.115525	ValRS-m	gray
0.491731	0.115361	Fatp1	gray
0.252017	0.11504	Rbp9	gray
0.382025	0.114981	Hn	gray
0	0.114737	AsnRS-m	gray
0.0801902	0.114724	CG42748	gray
0.224814	0.114548	Fer2LCH	gray
0.170696	0.114052	CG11980	gray
0	0.113657	Mhc	gray
0.101976	0.113485	hgo	gray
0.156453	0.112973	ND-24	gray
0.248248	0.112565	Gapdh1	gray
0.360683	0.11254	CG5355	gray
0.553246	0.112158	Amph	gray
0.286513	0.111768	Mipp1	gray
0.108678	0.111518	ATPsynG	gray
0.306305	0.111488	RhoGAP68F	gray
0.117242	0.111464	CG10166	gray
0.358055	0.111439	Jwa	gray
0.22237	0.111277	obst-E	gray
0.235165	0.110878	Nup133	gray
0.388371	0.110784	CG6287	gray
0.103231	0.11026	Rtnl1	gray
0.136282	0.109831	Adi1	gray
0.195926	0.109767	Ugt49B1	gray
0.396212	0.109248	VhaSFD	gray
0.406018	0.108797	emb	gray
0.560843	0.108092	CG2846	gray
0.149834	0.106846	Cisd2	gray
0	0.106435	CG5862	gray
0.244847	0.106191	CG7945	gray
0.0964618	0.106131	Mrp4	gray
0.643663	0.106044	Hexo2	gray
0.237898	0.105745	alpha-Spec	gray
0.107305	0.105712	Uev1A	gray
0.104246	0.105689	sgl	gray
0.137841	0.105077	CG4004	gray
0	0.103568	CG9706	gray
0.311507	0.103436	Agpat1	gray
1.25332	0.103036	fry	gray
0.137044	0.102914	Spase22-23	gray
0.0745404	0.102423	CG6310	gray
0.519432	0.102412	sgll	gray
0.367096	0.102311	AGBE	gray
0.188846	0.102264	CHOp24	gray
0.398116	0.102112	CG10576	gray
0.353863	0.102031	Vps35	gray
0.0489845	0.101893	CG8460	gray
0.876929	0.101676	beta'COP	gray
0	0.101319	CG9752	gray
0.467033	0.101205	Mtap	gray
0.0740008	0.100562	Nlp	gray
0.143312	0.100489	Sptr	gray
0.30819	0.0997772	CG9674	gray
0.385166	0.0995153	uif	gray
0.582335	0.099261	Fs(2)Ket	gray
0.258105	0.0990314	verm	gray
0.18643	0.0987542	CG8993	gray
0.30606	0.0984751	CG18003	gray
0.658633	0.0984745	Lasp	gray
0.297133	0.0981655	CG3777	gray
0.0753443	0.0978362	Hsp68	gray
0.226482	0.0973841	CG14232	gray
0.0872336	0.0969512	scpr-B	gray
0.072951	0.0968037	casp	gray
0.120902	0.0967204	gfzf	gray
0.0848593	0.0958761	Sgt1	gray
1.28993	0.0954539	tzn	gray
0.105557	0.0953763	Snx3	gray
0.520564	0.0951602	alpha-Est7	gray
0.58856	0.0951595	Kr-h2	gray
0.0717381	0.0951252	Ranbp9	gray
0.579999	0.0951099	Sec24CD	gray
0.242962	0.0949802	CG10340	gray
0.19062	0.0949205	ND-20	gray
0.724229	0.0946032	Acsl	gray
0.575075	0.0945851	tyf	gray
0.172268	0.094581	CSN4	gray
0.0506238	0.0938981	sosie	gray
0.0981413	0.0938396	Pbgs	gray
0.733901	0.0937455	CG17593	gray
0.414776	0.0936031	Rbp6	gray
0.158284	0.0934804	Galphas	gray
0.421196	0.0934372	CG3529	gray
0.192193	0.0930265	CREG	gray
0	0.092954	APP-BP1	gray
0.311126	0.0926997	CG10960	gray
0.120304	0.0923704	CG8841	gray
0	0.092205	Nrx-IV	gray
0.463695	0.092158	side-VIII	gray
0.186878	0.092069	CG8306	gray
0.527791	0.0915998	CG3107	gray
0.388554	0.0914586	Coa7	gray
0.0465219	0.0914516	Argk	gray
0.169974	0.0911274	CG2082	gray
0.135733	0.0911185	swm	gray
1.28025	0.0910803	GstO2	gray
0.0824846	0.0909932	CG32638	gray
0.364656	0.0907936	Papss	gray
0.361475	0.0907523	cpa	gray
0.29361	0.0906251	Ppat-Dpck	gray
0	0.0905457	CG18596	gray
0.141717	0.0904268	CG18815	gray
0.1989	0.0903982	mRpS9	gray
0.140944	0.0891705	MED23	gray
0.268127	0.0891329	flfl	gray
0.133217	0.0889791	CG10418	gray
0.0602368	0.0888414	Ssb-c31a	gray
0.118229	0.0887871	shg	gray
0.162304	0.0885773	clu	gray
0.195731	0.0883554	CG7601	gray
0.0375763	0.0879612	Chchd3	gray
0.139759	0.0879421	Atg3	gray
0.238434	0.0878938	CG9444	gray
0.17542	0.0878239	Marf	gray
0.545009	0.0875193	Ide	gray
0.233304	0.0873756	Tps1	gray
0.365729	0.0872917	CG5577	gray
0	0.0870914	CG17202	gray
0.369852	0.0870679	Sec24AB	gray
0.0638118	0.0867182	Npc1a	gray
0.276846	0.0867157	AnxB9	gray
0.217011	0.0865828	msk	gray
0.272319	0.086455	Slh	gray
0.299574	0.0859381	Prx5	gray
0.156572	0.0858695	mEFG1	gray
0.0701894	0.0856285	Acbp2	gray
0.203568	0.0849012	ATPsynbeta	gray
0.413961	0.0847251	eRF3	gray
0.194439	0.0845235	mbt	gray
0.0922229	0.0844936	Vti1b	gray
0.180562	0.0844014	CG5174	gray
0.226761	0.0843226	Prp8	gray
0.117216	0.0842409	CG8202	gray
0.15624	0.0840931	Nup214	gray
0.749318	0.0839265	CG10103	gray
0.130975	0.0838941	Eaat1	gray
0.211875	0.0836728	CG17121	gray
0.224224	0.0834757	mAcon1	gray
0.327588	0.0833658	Cyp6u1	gray
0.0689472	0.0832748	CG9394	gray
0.082596	0.0830987	SmD3	gray
0.06862	0.0830685	CG13841	gray
0.12782	0.0830091	CG13920	gray
0.0729893	0.0827503	CG11007	gray
0.609732	0.0826104	CG14903	gray
0.217432	0.0822271	ps	gray
0.323028	0.082002	Khc	gray
0.0915113	0.0817661	CG11857	gray
0.0892738	0.0816714	Galphai	gray
0.238632	0.0815086	CG2767	gray
0.0821673	0.0813573	dj-1beta	gray
0.206947	0.0809937	Imp	gray
0.59338	0.0809835	CG17544	gray
0.190147	0.0808379	Pkn	gray
0.154216	0.0808226	CG5958	gray
0.165068	0.0807902	Sf3b3	gray
0.096782	0.0805178	AsnS	gray
0.150484	0.0800457	Rtf1	gray
0.215828	0.0797812	AnxB10	gray
0.0952763	0.0796547	Flo1	gray
0.13363	0.0794506	Vha36-1	gray
0.356738	0.0793235	lost	gray
0.0960104	0.0791194	dop	gray
0.0995239	0.0791136	Dak1	gray
0.147327	0.079092	r	gray
0.190117	0.0790869	ND-PDSW	gray
0.109039	0.0790297	yata	gray
0.256875	0.0786578	SH3PX1	gray
0.0855455	0.0784009	primo-1	gray
0.514899	0.078172	CG5653	gray
0.0801484	0.077858	NP15.6	gray
0.433145	0.0776456	Madm	gray
0.127079	0.0771675	RpS19a	gray
0.203622	0.0768375	Dbp80	gray
0.0342155	0.0766735	TORIP	gray
0	0.0766525	CG16787	gray
0.091106	0.0762831	CG11655	gray
0.219456	0.0761083	Dek	gray
0.166559	0.0759481	Patr-1	gray
0.250941	0.0756372	CG32549	gray
0	0.0751788	yellow-d2	gray
0	0.0751705	CG4250	gray
0.0899061	0.0751197	Rab14	gray
0.0222525	0.0748034	CG15083	gray
0.146183	0.074625	Nsun2	gray
0.163127	0.0745093	ALiX	gray
0.583192	0.0741482	CG10602	gray
0.286793	0.0740846	euc	gray
0.145732	0.0740185	Rho1	gray
0.313243	0.0736109	Sc2	gray
0.0775793	0.0735995	Ptp99A	gray
0.235073	0.0735092	Hex-C	gray
0.0826452	0.0734653	Cadps	gray
0.130364	0.0733999	CG5599	gray
0	0.0732002	CG42346	gray
0.177381	0.073012	Ugt37D1	gray
0.13433	0.0728334	mRpS30	gray
0.24711	0.0725072	Vha68-2	gray
0.182752	0.0721258	Scsalpha1	gray
0.084743	0.0718454	Rap1	gray
0.146269	0.0717087	CG10939	gray
0.0787657	0.0716476	rdo	gray
0.147504	0.071448	CG34120	gray
0.201427	0.07125	CG9018	gray
0.171124	0.0710856	Pmm2	gray
0.245161	0.0710824	Pkc53E	gray
0.314203	0.0703583	CG31195	gray
0.30542	0.0703392	ATPsynF	gray
0.208317	0.0703214	Gabat	gray
0.218896	0.0701383	Crk	gray
0.273979	0.0699291	Synd	gray
0.162024	0.069917	Ubr1	gray
0.123192	0.0697327	yellow-e	gray
0.311736	0.0694885	VhaAC39-1	gray
0.0843285	0.0694033	ZnT49B	gray
0.0796888	0.0693734	Nrg	gray
0.166008	0.0691236	Usp8	gray
0.0405734	0.0690492	CG31345	gray
0.254626	0.0690161	CG14997	gray
0.138304	0.0688801	EbpIII	gray
0.369665	0.0688718	Pur-alpha	gray
0.268054	0.0687752	Arp1	gray
0.0858416	0.068622	Syt7	gray
0.135809	0.0684668	CG11137	gray
0.184673	0.0683263	Gk1	gray
0.0554342	0.0680154	CNPYb	gray
0.166241	0.0679932	CkIIbeta	gray
0.117026	0.0679626	ND-42	gray
0.164612	0.0679537	CG5171	gray
0.0805796	0.0679436	Synj	gray
0.195476	0.0678603	CG2918	gray
0.0701292	0.0672747	Ugt36E1	gray
0.0621254	0.0672652	Pcd	gray
0.148031	0.0666072	CG8778	gray
0.0821345	0.0663853	Cbp80	gray
0.190009	0.0660038	Dg	gray
0.0744542	0.0658766	CG7265	gray
0	0.0657749	CG30496	gray
0.151208	0.0657495	CG5028	gray
0.134416	0.0655092	aralar1	gray
0.0889873	0.0655047	levy	gray
0.152195	0.0650152	CG9132	gray
0.123358	0.0649509	CG42813	gray
0.214639	0.0646547	CG6767	gray
0.195778	0.0646273	Dcr-2	gray
0.300716	0.0646102	eIF4B	gray
0.0506477	0.0643412	Cam	gray
0.204699	0.0642459	GlyP	gray
0.112964	0.0641994	Lon	gray
0.0521974	0.064146	Coprox	gray
0.0853204	0.0640977	Nup188	gray
0.167928	0.0640488	Rpt2	gray
0.444125	0.0639381	eIF3h	gray
0.140543	0.0639375	Ppox	gray
0.0607979	0.063762	CG6195	gray
0.166034	0.0636978	CG7997	gray
0.114568	0.063626	CG32032	gray
2.3305	0.0636139	Idh	green
0.121383	0.0633634	bark	gray
0.0764373	0.0633227	Tpi	gray
0.0604614	0.063125	mRpS16	gray
0	0.0624008	S6kII	gray
0	0.0623693	CG10188	gray
0.0729567	0.0621465	Rcd-1	gray
0.239023	0.0616086	CG10352	gray
0.0404287	0.061533	CG41128	gray
0.246225	0.0615311	Sply	gray
0.0475978	0.0610193	Tapdelta	gray
0.152377	0.0606956	CG5382	gray
0	0.0606499	gammaTub23C	gray
0.428688	0.060463	Hrb27C	gray
0.0786091	0.0598825	ND-B14	gray
0.0876976	0.0597674	Adh	gray
0.0432078	0.0596371	Acp65Aa	gray
0.104369	0.059501	CG2064	gray
0.0866082	0.0592734	Srr	gray
0.175912	0.059166	YME1L	gray
0.163527	0.0589492	CG6218	gray
0.0692404	0.0588303	CG1890	gray
0.0634165	0.0586033	CG17162	gray
0.107841	0.0585035	UQCR-C2	gray
0.237061	0.0580991	ApepP	gray
0.0756517	0.057972	CG1299	gray
0.149495	0.0579516	Hem	gray
0.230112	0.0574538	p47	gray
0.430526	0.0574354	sesB	gray
0.231483	0.0573184	Spn27A	gray
0.378824	0.0572815	CG9150	gray
0.106858	0.0572275	128up	gray
0.101811	0.057223	CG10098	gray
0.102355	0.0566146	Irc	gray
0.0995091	0.0565198	spidey	gray
0.170883	0.056345	Sec31	gray
0.0899896	0.0563126	alien	gray
0.140897	0.0563021	CG11841	gray
0.0831723	0.0562471	Hcs	gray
0.0637215	0.056235	krz	gray
0.13217	0.0560188	RabX4	gray
0.157935	0.0559959	how	gray
0.274448	0.0556132	ome	gray
0.18852	0.0554422	Sac1	gray
0.1205	0.0553462	ND-B17.2	gray
0.071525	0.0548153	CG3597	gray
0.100549	0.0545343	eIF2alpha	gray
0.246476	0.0544834	CG34355	gray
0.0717959	0.0544141	mor	gray
0.0766253	0.0542386	CG6766	gray
0.137773	0.0541306	Arpc3A	gray
0.0595118	0.0539125	CG2277	gray
0.336085	0.0538667	PIP4K	gray
0	0.0538568	Vps15	gray
0.182063	0.0538165	Ppcs	gray
0.280814	0.0537109	CG43346	gray
0.0884957	0.0536887	for	gray
0.0556437	0.0533148	ND-B16.6	gray
0.167594	0.0531108	Ost48	gray
0.277912	0.0530558	CG5989	gray
0.0451555	0.0529861	CG11073	gray
0.153528	0.0529416	Idh3a	gray
0.377166	0.0528253	CG17333	gray
0.075219	0.052763	CG8613	gray
0	0.0525904	snf	gray
0.169512	0.0525277	CG4849	gray
0.227466	0.0525182	Kyat	gray
0.246615	0.0522849	twf	gray
0.0541347	0.0521139	Naxd	gray
0.135346	0.0520287	Pglym78	gray
0.0369872	0.0519702	Cortactin	gray
0.0456185	0.0517991	Sec61beta	gray
0.163252	0.0517406	Gli	gray
0.0649754	0.0516167	ND-SGDH	gray
0.0590685	0.0514711	CG2091	gray
0.0675495	0.0513229	RpL23	gray
0.131338	0.0511214	CG32758	gray
0.0588593	0.0511036	OtopLa	gray
0.0494772	0.0508207	arm	gray
0.0629552	0.0508143	Gapdh2	gray
0.212676	0.0507479	CG17127	gray
0.116728	0.0506986	roh	gray
0.0516404	0.0506649	SmE	gray
0.205852	0.0505346	CG4752	gray
0.0878845	0.0503686	CG8042	gray
0	0.0503082	CG10616	gray
0.130037	0.0502081	Nopp140	gray
0.070047	0.0502033	CG9512	gray
0.0372838	0.0501633	Mpcp1	gray
0.147463	0.0499789	stnA	gray
0.0789569	0.0499783	eIF3i	gray
0.040571	0.0497259	Plc21C	gray
0.349387	0.0495097	Syx7	gray
0.0536722	0.0495052	boss	gray
0.0927898	0.0494893	CG12321	gray
0.135454	0.0493978	Uba1	gray
0.135273	0.0493266	Cip4	gray
0.0849422	0.048741	osa	gray
0.352529	0.0486368	Mcr	gray
0.188969	0.0486164	CG12560	gray
0.127528	0.0484734	CG42668	gray
0	0.0483246	mRpS33	gray
0.271367	0.0482934	CSN6	gray
0.0404995	0.0481148	hrm	gray
0.138086	0.0480741	CG9331	gray
0.0833483	0.0480658	CG8507	gray
0.170127	0.047905	blw	gray
0.141011	0.0474606	Scox	gray
0.0962299	0.047205	CG6126	gray
0.0836438	0.0470441	Patj	gray
0.0562961	0.0470193	bnb	gray
0	0.0467771	Naa20A	gray
0.110835	0.0457465	SpdS	gray
0.0562701	0.0455672	Mdr65	gray
0.0340838	0.0453027	Adgf-D	gray
0.0609329	0.0451717	asrij	gray
0.0562298	0.0451482	Chd64	gray
0.0708285	0.0450751	qm	gray
0.117	0.0450484	l(1)G0320	gray
0.0827826	0.0449645	Rbf	gray
0.0776748	0.0441418	Mtor	gray
0.113915	0.0440362	CG1354	gray
0.100629	0.0440013	Pp4-19C	gray
0.122443	0.0437832	CG5554	gray
0	0.0434809	imd	gray
0.107667	0.0427806	Vha44	gray
0.0490017	0.0425968	Nup107	gray
0.0600223	0.0424315	crb	gray
0.0270759	0.0424067	Cpr49Ae	gray
0.0792778	0.0423438	ND-39	gray
0.121171	0.0422357	Ptpa	gray
0.0616847	0.0422109	CG5126	gray
0.115024	0.0420844	sgg	gray
0.0479958	0.0419566	didum	gray
0.041908	0.0418568	CG5567	gray
0.0555816	0.0418224	CG7322	gray
0.0481711	0.0413284	Dap160	gray
0.0958087	0.0410112	shep	gray
0.0739579	0.0409317	CG10184	gray
0.0271324	0.0408751	BicD	gray
0.0376403	0.0406431	Gat	gray
0.147201	0.0405731	Nc73EF	gray
0.054396	0.0402018	Dhap-at	gray
0.154913	0.0401497	Ndf	gray
0.0571698	0.039655	CalpA	gray
0.0709434	0.039463	CG7789	gray
0.173464	0.039259	CRAT	gray
0.047679	0.0390542	kuk	gray
0.0573806	0.0389544	CG15093	gray
0.0431276	0.0386511	PPP4R2r	gray
0.0726732	0.0385971	Gss1	gray
0.144588	0.0384992	CG12065	gray
0.0528701	0.0384038	Rab3	gray
0.066357	0.0383447	Cul1	gray
0.0646641	0.0381406	Tm1	gray
0.0269101	0.0380789	cert	gray
0.0741001	0.0380058	CG7470	gray
0.0424476	0.0379982	CG8184	gray
0.160366	0.0379486	CG1635	gray
0.0909035	0.0379016	tmod	gray
0.0599935	0.037852	CG10126	gray
0.080894	0.0375754	Dsp1	gray
0.0422321	0.0373898	CG44001	gray
0.0696624	0.0372829	Eglp4	gray
0.135414	0.0372283	Plap	gray
0.0438096	0.0371501	CG11781	gray
0.117472	0.0369676	gammaCOP	gray
0.118328	0.0368684	cass	gray
0.0682449	0.0367908	psidin	gray
0.158229	0.0366071	AP-1gamma	gray
0.0370295	0.0364685	CG2680	gray
0.0679651	0.0364176	CG11811	gray
0.0848799	0.0362218	ATPsynbetaL	gray
0.0433094	0.0354652	RpS24	gray
0.072392	0.0353387	CG9008	gray
0.0449427	0.035183	wrd	gray
0.0317219	0.0350304	SkpA	gray
0.0926087	0.0348174	CG10417	gray
0.0814488	0.0346953	Cdc37	gray
0.096742	0.0344683	Ns4	gray
0.0804236	0.0344423	Rrp1	gray
0.176248	0.0344181	Mo25	gray
0.0507327	0.0343361	CG6136	gray
0.0465228	0.0341562	lqf	gray
0.0459739	0.0337353	cer	gray
0.0615581	0.0334225	Prat	gray
0.0974436	0.0334199	Arpc1	gray
0	0.0333557	Bmcp	gray
0.0715537	0.0332603	HIP-R	gray
0.0399983	0.0331936	eIF3b	gray
0.0422997	0.0331656	Fmo-1	gray
0.0214291	0.0331465	CG9497	gray
0.0534826	0.033137	Ras85D	gray
0.0240081	0.0331154	Ufl1	gray
0.0475465	0.0330248	mRpL18	gray
0.0442254	0.0327861	Rab18	gray
0.219137	0.0326831	alphaCOP	gray
0.286353	0.0324834	Nedd4	gray
0.0564636	0.0323181	Idi	gray
0.180573	0.0321242	Hpd	gray
0.0761739	0.0321121	atl	gray
0.0698246	0.0320797	Rbcn-3A	gray
0.04582	0.0319948	Tango4	gray
0.0823478	0.0319557	TppII	gray
0.124166	0.0317589	CG18507	gray
0.0648614	0.0317192	lig	gray
0.0869898	0.0314039	brm	gray
0.0584528	0.0313555	ttm50	gray
0.155117	0.0313352	Mdh2	gray
0.0999325	0.0313339	Cyp6a17	gray
0.0433098	0.0312061	Csp	gray
0.128773	0.0311839	CG4679	gray
0.0333521	0.0311604	Sil1	gray
0.0348197	0.0307013	Ccm3	gray
0.138648	0.0302194	Lsm12	gray
0.0431271	0.030138	scf	gray
0.0149097	0.0300198	hll	gray
0.033104	0.0295035	babos	gray
0.0755713	0.0291068	mub	gray
0.075577	0.0288932	alph	gray
0.0378064	0.0288219	Arts	gray
0.0384581	0.0283661	fand	gray
0.0214341	0.0282313	crim	gray
0.0428061	0.028127	sdt	gray
0.0629424	0.0280317	Lis-1	gray
0.055281	0.0278486	mino	gray
0.0540591	0.0277952	Map205	gray
0	0.0273425	Nelf-A	gray
0.204982	0.0273355	eIF3e	gray
0.0399469	0.0273177	CG2862	gray
0.0465002	0.0270602	RpS17	gray
0.0193627	0.0269337	puf	gray
0.0636446	0.0266984	Nsf2	gray
0.0508198	0.0265191	Ugt317A1	gray
0.0846041	0.0262191	Flo2	gray
0.0499317	0.0261663	CG10132	gray
0.0442658	0.0260067	OtopLa	gray
0.0274796	0.0257607	UK114	gray
0.0727672	0.0256049	RanGAP	gray
0.0103666	0.0253611	SNF4Agamma	gray
0.0503881	0.0252921	Cand1	gray
0.189801	0.0252844	CG7546	gray
0.0834416	0.0251376	Vha68-1	gray
0.0479004	0.0247936	Updo	gray
0.0550397	0.024531	su(r)	gray
0.040182	0.024442	Dhc64C	gray
0.0875394	0.0241928	CG8768	gray
0.0453938	0.0235443	RpL21	gray
0.219796	0.0234241	santa-maria	gray
0.495889	0.0231946	bur	gray
0.0233605	0.0231428	CG45782	gray
0.0355076	0.0231171	PyK	gray
0	0.0230427	Nipped-B	gray
0.0625061	0.0228895	Dip-C	gray
0.0738375	0.0226256	Fum1	gray
0.0433747	0.0224978	CG16935	gray
0.0925944	0.0223236	elav	gray
0.0589453	0.0223115	Usp7	gray
0.0439599	0.0219669	Aldh7A1	gray
0.0159027	0.0217632	NHP2	gray
0.041873	0.0216331	ATPCL	gray
0.131392	0.0213464	slgA	gray
0.0360102	0.0212943	Ttc19	gray
0.0285107	0.0212657	Dhx15	gray
0.0364083	0.0210775	Caf1-55	gray
0.0199412	0.0210133	CG14274	gray
0.018627	0.0209923	RpS14a	gray
0	0.0208845	CG32225	gray
0.0163068	0.0208155	SIDL	gray
0	0.0206366	CG1161	gray
0.0158994	0.0206153	CG10973	gray
0.0408342	0.0204678	aPKC	gray
0.0255414	0.0204156	Unc-115a	gray
0.0203135	0.0203775	CG32432	gray
0.0741647	0.0200736	CG17839	gray
0.0267967	0.0200596	CG9684	gray
0.0688776	0.0200411	Ttd14	gray
0.0754296	0.0197531	cher	gray
0.0751955	0.0196826	cl	gray
0.0680638	0.0195821	serp	gray
0.0573402	0.0195389	NO66	gray
0.0555528	0.0193895	Crag	gray
0.0440126	0.0193297	alpha-Man-Ia	gray
0	0.0185204	Taz	gray
0.00732834	0.0184472	HmgZ	gray
0.0406109	0.0183271	Had1	gray
0.0168315	0.0181643	CG13887	gray
0.0184148	0.0174185	Rbcn-3B	gray
0.0380182	0.0173136	RpL10Ab	gray
0.0635867	0.0172971	Pp2A-29B	gray
0.0117471	0.0172685	CG9119	gray
0.0266634	0.017203	ND-B17	gray
0.0522751	0.0169557	su(f)	gray
0.0195374	0.0167541	ND-B15	gray
0.0138976	0.0167205	CG9231	gray
0.0309295	0.0165704	CG4968	gray
0.0471984	0.0164286	goe	gray
0.0340829	0.0161419	PGAP1	gray
0.0326315	0.0160592	O-fut1	gray
0.0141796	0.0159105	QC	gray
0.0474313	0.015866	Glt	gray
0.0507188	0.0155678	Eb1	gray
0.0279425	0.0154769	l(2)34Fc	gray
0.0719086	0.0148055	Naa15-16	gray
0.0348198	0.014602	CG32473	gray
0.0204706	0.0145435	Sf3b1	gray
0.0234013	0.0145105	CG5287	gray
0.0256898	0.0144304	DCTN1-p150	gray
0.0273879	0.0141786	jar	gray
0.0334293	0.0141296	SPoCk	gray
0.0220829	0.0140371	CG11399	gray
0.0169999	0.0134888	mtSSB	gray
0.0192677	0.0131423	Vha100-2	gray
0.0281255	0.0129833	Tango1	gray
0.0658172	0.0126635	CG17598	gray
0.0457994	0.0126063	EMC1	gray
0.029085	0.0125472	DnaJ-1	gray
0.021291	0.0122439	gammaSnap2	gray
0.0151433	0.0121676	rdhB	gray
0	0.0120907	tex	gray
0.0202252	0.0119623	TFAM	gray
0.039453	0.0117569	CysRS	gray
0.0439567	0.0116259	l(1)G0193	gray
0.0157898	0.0111027	CG6299	gray
0.00874078	0.0107079	Pcmt	gray
0.0395518	0.0105082	CCT4	gray
0.00664518	0.0103528	nmd	gray
0.00966183	0.01032	CG11200	gray
0.0241686	0.00994174	CG9527	gray
0.0395595	0.00966517	CG10932	gray
0.00983407	0.00949478	Atx2	gray
0.0184958	0.00918833	SF2	gray
0.0270061	0.00916354	mod	gray
0.0352319	0.00916354	Ctr1A	gray
0.0442665	0.00891749	CG9784	gray
0.0110282	0.00857608	Usp5	gray
0.0117703	0.00842667	Fas2	gray
0	0.00832367	CG1227	gray
0.014366	0.00810369	CG12375	gray
0.0266079	0.00777944	FucT6	gray
0.0134125	0.00755056	Hsp83	gray
0	0.00752004	CG4686	gray
0.0277297	0.00728353	CG5377	gray
0.0150412	0.00723076	Ufd4	gray
0	0.00701205	CG5532	gray
0.0376719	0.00694529	pix	gray
0.0157596	0.00647672	dlg1	gray
0.00550341	0.00637881	Hasp	gray
0.0112771	0.00626055	Ubc4	gray
0.0217432	0.00591278	CG1640	gray
0	0.00587273	Yif1	gray
0.016205	0.00577037	Zw	gray
0.0086393	0.00571696	Elp3	gray
0.00979789	0.00571442	RpS18	gray
0.00692844	0.00567245	mRpL15	gray
0.0153626	0.00559425	fray	gray
0.00845549	0.00558154	Pdk	gray
0.0169115	0.00554085	Ostgamma	gray
0.00388813	0.00550969	nocte	gray
0.00956006	0.0054245	janA	gray
0.0392874	0.00535202	CG7834	gray
0.0201362	0.0051775	CG34348	gray
0.00326914	0.00498644	PIG-B	gray
0.0126863	0.00495275	ND-51	gray
0.012608	0.00469653	RpS3	gray
0.00422525	0.00457986	Tcs3	gray
0.00993331	0.00438881	Ank	gray
0.00651938	0.00385793	Usp10	gray
0.00649541	0.00369135	tsr	gray
0.0217995	0.00365003	CG7135	gray
0.00324562	0.00323868	Nca	gray
0.0129746	0.00314713	l(2)gl	gray
0.00345005	0.00154432	Sra-1	gray
0.00099359	0.00119972	CG40498	gray
0.00113715	0.00115903	Vps29	gray
0.00462367	0.000983556	Moe	gray
0.00145976	0.00052007	CG12024	gray
0.0011299	0.000501633	Uba2	gray
0.000156479	0.000315984	Lerp	gray
0.000678212	0.000290553	Trs23	gray
9.08802e-05	-5.66e-05	CG12121	gray
0	-0.00018692	CG9581	gray
0.000432424	-0.000210444	beta-PheRS	gray
0.000149132	-0.000296911	Pp1alpha-96A	gray
0.0012134	-0.000411352	Eps-15	gray
0.000826094	-0.000466665	CG17904	gray
0.00445749	-0.000547409	GckIII	gray
0	-0.000661214	CG2023	gray
0.00162763	-0.000830332	CG1598	gray
0.00120812	-0.000934601	VhaAC45	gray
0.00325511	-0.00105858	Gtp-bp	gray
0.00134841	-0.00117111	Cyp6a20	gray
0.00512977	-0.00158246	Faa	gray
0.00490756	-0.00173314	ergic53	gray
0.0107001	-0.00174586	UbcE2M	gray
0.00177325	-0.00179036	CG4119	gray
0.00306353	-0.00181103	CG9427	gray
0.00342267	-0.00182279	Fdh	gray
0.00393045	-0.00204849	CG8132	gray
0.00530612	-0.00229136	sm	gray
0.00136994	-0.00231012	pum	gray
0.012866	-0.00255966	Sccpdh1	gray
0.00866211	-0.00308164	CG8199	gray
0.00848551	-0.00331243	sea	gray
0.00407028	-0.00352224	Prosbeta6	gray
0.00571621	-0.0037632	Syn1	gray
0	-0.00395775	CG34353	gray
0.00961128	-0.0039622	CG5844	gray
0.00603181	-0.0039889	nrv2	gray
0.0135049	-0.00414912	CG5590	gray
0.00769907	-0.00421969	Sod3	gray
0.00119155	-0.00424608	CG7523	gray
0.006421	-0.00437101	CG10237	gray
0.0107196	-0.00500933	CG10550	gray
0.00531334	-0.00520261	mRpS35	gray
0.0161742	-0.00520833	Oscillin	gray
0.0153042	-0.00535965	ATPsyndelta	gray
0.00701535	-0.00548363	csw	gray
0.00718759	-0.00566037	Pepck1	gray
0.0639448	-0.0057284	Vps16A	gray
0.0229893	-0.00584984	sxc	gray
0.0058721	-0.00619698	CG9498	gray
0.0426357	-0.00647926	SPE	gray
0.0265445	-0.00666364	CG7900	gray
0.0148603	-0.00707118	SamDC	gray
0.0112522	-0.00714302	CG32694	gray
0.00796793	-0.00747935	RhoGDI	gray
0.0101203	-0.00754293	Rab35	gray
0.0085437	-0.00759888	Exo84	gray
0.0151603	-0.00766945	D2hgdh	gray
0.0167553	-0.00787926	gek	gray
0.0412254	-0.00789134	Cyp28d1	gray
0.0238462	-0.00805346	dor	gray
0.0334372	-0.00810496	jbug	gray
0.0800644	-0.00831858	Hsc70Cb	gray
0.0192523	-0.00852712	Dp1	gray
0.0348821	-0.00882848	Ciao1	gray
0.0266258	-0.00886663	CG5214	gray
0.00479845	-0.00928529	CG7646	gray
0.0264962	-0.00934728	CG10638	gray
0.0365048	-0.00995763	Fpgs	gray
0.0178439	-0.0101128	tst	gray
0.0493516	-0.0104148	Pepck2	gray
0.0118135	-0.0105982	CDC50	gray
0.0372718	-0.0106875	Esyt2	gray
0.015869	-0.0107454	CG31122	gray
0.028472	-0.0108465	SdhA	gray
0.0217973	-0.0108776	rb	gray
0.011606	-0.0108891	Irp-1B	gray
0.00697782	-0.010903	GNBP3	gray
0.0272866	-0.0109374	Ugt35B1	gray
0.019829	-0.0113525	Gclm	gray
0.0489292	-0.0115337	DppIII	gray
0.0301461	-0.0115344	CG6028	gray
0.00939105	-0.0116348	ninaC	gray
0.0143038	-0.0116355	Mal-B2	gray
0.0179696	-0.0122643	RpS7	gray
0	-0.0123533	dia	gray
0.0206138	-0.0125246	CG11807	gray
0.100044	-0.0128155	CG1440	gray
0.0183973	-0.012874	CG7860	gray
0	-0.0129042	GluRS-m	gray
0.0471695	-0.0129299	Spp	gray
0.0328765	-0.013052	pyd3	gray
0.0134387	-0.0130679	GstE12	gray
0.0239239	-0.0130959	Prosbeta2	gray
0.037114	-0.0132586	CG7430	gray
0.0236759	-0.0132777	EndoG	gray
0.0120629	-0.0135797	CG9628	gray
0.0316171	-0.013785	EndoGI	gray
0.10175	-0.013799	lap	gray
0.0138459	-0.0138582	NUCB1	gray
0.0256447	-0.0139173	CG9302	gray
0.0349083	-0.0139834	Ald1	gray
0.0336208	-0.0143763	Vps60	gray
0.0193079	-0.0147254	temp	gray
0.021915	-0.0152359	fwe	gray
0.0665927	-0.0153071	UQCR-C1	gray
0.0533096	-0.0153084	colt	gray
0.014621	-0.0157712	Gint3	gray
0.0674059	-0.0160662	Prosalpha7	gray
0.0125664	-0.0162309	gw	gray
0.073832	-0.0162932	eIF3d1	gray
0.0289219	-0.0163568	Usp14	gray
0.0237214	-0.0165863	eIF1	gray
0.0468827	-0.0169964	hyd	gray
0.0421287	-0.0170841	parvin	gray
0.0139342	-0.0171426	CG13551	gray
0.034046	-0.0173925	RpS3A	gray
0.0236228	-0.0174166	Coq6	gray
0.105242	-0.0178019	Mpcp2	gray
0.0592249	-0.017896	ScsbetaA	gray
0.0143179	-0.0179488	Rbpn-5	gray
0.0196042	-0.018301	CG31869	gray
0.01867	-0.0184937	GstE11	gray
0.0219195	-0.0185652	wupA	gray
0	-0.0186558	Mon1	gray
0.0149028	-0.0187028	Est-Q	gray
0.0247536	-0.0187632	ERp60	gray
0.0173103	-0.0187664	RpS16	gray
0.0281875	-0.0188376	CG9062	gray
0.0581627	-0.0190595	CG17026	gray
0.0300907	-0.0193647	QIL1	gray
0.0742944	-0.0194219	PCB	gray
0.0193103	-0.0194454	Atg18a	gray
0.0200807	-0.0197296	Nup58	gray
0.0294461	-0.019783	PMCA	gray
0.0501912	-0.0199706	CG18528	gray
0.0239944	-0.0200049	RpL31	gray
0.0229716	-0.0202592	CG6834	gray
0.0296645	-0.0202611	mbo	gray
0.0235699	-0.0205517	Prosalpha1	gray
0.0181799	-0.0205663	CG5044	gray
0.0329336	-0.020909	Coq9	gray
0.0126239	-0.0212905	CG45002	gray
0.0505367	-0.0214297	Galt	gray
0.0345387	-0.0215276	Srp54k	gray
0.0392486	-0.0216599	Argl	gray
0.053808	-0.0217559	Galphao	gray
0.0268973	-0.0219205	SsRbeta	gray
0.0336914	-0.0223478	ATPsynO	gray
0.0235747	-0.0223525	Acyp2	gray
0.0194495	-0.0224857	Vps28	gray
0.0781785	-0.0228081	CG7739	gray
0	-0.0228138	CG7214	gray
0.032756	-0.0230894	Yippee	gray
0	-0.0231775	tty	gray
0.0522734	-0.0232423	Ttc7	gray
0.0380943	-0.0233695	SCaMC	gray
0	-0.023488	CG14095	gray
0.0772745	-0.0238794	Ubc7	gray
0.0338061	-0.0243181	mRpS22	gray
0.0847488	-0.0245158	eIF4E1	gray
0.0700342	-0.0245527	mgl	gray
0.0776718	-0.0246188	Pdha	gray
0.0921724	-0.0248292	pAbp	gray
0.0557606	-0.0249316	CG33303	gray
0.185188	-0.025198	CG1371	gray
0.103417	-0.0255369	CG5009	gray
0.167049	-0.0255686	CG8635	gray
0.0761783	-0.0256901	eIF3l	gray
0.0387727	-0.0257435	ND-B18	gray
0.047617	-0.026193	ND-ASHI	gray
0.0953441	-0.0264072	Msp300	gray
0.158316	-0.0266794	Nepl15	gray
0.0399796	-0.0269197	HnRNP-K	gray
0.0408881	-0.027071	Gycbeta100B	gray
0.114625	-0.0271098	Nurf-38	gray
0.0394238	-0.0274302	CG4409	gray
0.0835074	-0.027565	Adk2	gray
0.135371	-0.0276311	CG31636	gray
0.0257657	-0.0278784	Tctp	gray
0.058617	-0.0279853	CG31549	gray
0.188846	-0.0280228	Picot	gray
0.0287056	-0.0287259	cpx	gray
0.0351651	-0.0287393	Cpr97Eb	gray
0.0238534	-0.0288388	CG6726	gray
0.229602	-0.0289307	Pgd	gray
0.0864903	-0.0293223	Nfs1	gray
0.103177	-0.0302321	Fit1	gray
0.0551308	-0.0304454	MESR6	gray
0.0135889	-0.0313238	Ge-1	gray
0.0570499	-0.0313581	Rab5	gray
0.0673486	-0.0314585	vimar	gray
0.233687	-0.0314903	porin	gray
0.0998433	-0.0316766	Cyp6d5	gray
0.051093	-0.0318559	Scp2	gray
0.100792	-0.0318724	CASK	gray
0.0577332	-0.0320282	Trxr-1	gray
0.0386113	-0.0320505	CG3036	gray
0.0870202	-0.0321058	Aldh	gray
0.0641142	-0.0324249	CG6962	gray
0.0398679	-0.0326087	car	gray
0.0569951	-0.0327218	Mccc1	gray
0.0978369	-0.0327721	Pgm1	gray
0.0550079	-0.0328083	ND-30	gray
0.0658241	-0.0330073	CG9297	gray
0.139494	-0.0330156	CCT8	gray
0.0859326	-0.0331078	eIF2Bbeta	gray
0.0307986	-0.0333106	GCC185	gray
0.074883	-0.0335375	wrapper	gray
0.0380665	-0.0338224	Gale	gray
0.0384143	-0.0339842	mRpS34	gray
0.154532	-0.0340125	CG16721	gray
0.0549674	-0.0342719	Uch-L5	gray
0.101725	-0.0342871	Hacd2	gray
0.053052	-0.0343088	CycY	gray
0.0650381	-0.0344512	rush	gray
0	-0.0345287	CG3793	gray
0.107839	-0.0346705	eca	gray
0.0874506	-0.0352236	Vha26	gray
0.0706267	-0.0352745	msn	gray
0	-0.035286	nwk	gray
0.0192782	-0.0355364	CG9922	gray
0.0327504	-0.0356083	Snap29	gray
0.14175	-0.0356299	kst	gray
0	-0.0356382	Cog3	gray
0.0466652	-0.0357196	RpS15Aa	gray
0.115575	-0.035759	CG3702	gray
0.0912298	-0.035766	CIAPIN1	gray
0.0835537	-0.0359675	Iswi	gray
0.0805499	-0.0364075	me31B	gray
0.0419601	-0.0366968	CG7724	gray
0.119464	-0.0372988	Sfxn1-3	gray
0	-0.0373135	Ubc6	gray
0.111674	-0.0377216	Nap1	gray
0.0528475	-0.0378466	Tsp42Ef	gray
0.111733	-0.0382042	CG15628	gray
0.10606	-0.0383015	26-29-p	gray
0.0257477	-0.0383021	CG13369	gray
0.0815239	-0.0383581	emp	gray
0.0180728	-0.038592	CG8777	gray
0.0612186	-0.038908	msi	gray
0.119295	-0.0389525	Arp3	gray
0.0652343	-0.0390898	AdSS	gray
0.231564	-0.0391445	l(3)02640	gray
0.0474125	-0.0391496	pont	gray
0.154253	-0.039252	RhoGAPp190	gray
0.139973	-0.0392526	CG4612	gray
0	-0.0392828	Nup62	gray
0.0686278	-0.0393276	AhcyL1	gray
0.15347	-0.0396792	Sec13	gray
0.0626277	-0.0398216	trc	gray
0.0453671	-0.0398668	numb	gray
0.166686	-0.0399036	CG4972	gray
0.117731	-0.0400505	Gdi	gray
0.0655903	-0.0403716	GLS	gray
0.024552	-0.0404733	CG32441	gray
0.066494	-0.040575	mask	gray
0.109432	-0.0406132	Etf-QO	gray
0.0891495	-0.0406837	st	gray
0.0848866	-0.0407295	Pgi	gray
0.0870778	-0.0410929	nemy	gray
0.417467	-0.0412985	Cp190	gray
0.132298	-0.0415611	Thiolase	gray
0.0566509	-0.041659	Osbp	gray
0.0622478	-0.0420284	cin	gray
0.0849628	-0.0421066	CG3164	gray
0.0301013	-0.0422153	CG15717	gray
0.175178	-0.042347	CG8003	gray
0.0553941	-0.0426458	Gga	gray
0.136055	-0.0428632	mop	gray
0.0666841	-0.0428791	eEF5	gray
0.101145	-0.0429719	Trap1	gray
0.177361	-0.0430727	CG31715	gray
0.068115	-0.0434068	nwk	gray
0.168464	-0.0436172	wal	gray
0.0884847	-0.043869	eIF2Bgamma	gray
0.0490228	-0.0438754	AMPdeam	gray
0.103329	-0.04444	ced-6	gray
0.139886	-0.0445913	Abp1	gray
0.135921	-0.044651	epsilonCOP	gray
0.0789182	-0.0447922	vir-1	gray
0.102244	-0.0451488	ND-75	gray
0.218115	-0.0452143	Dip-B	gray
0.057871	-0.0452569	prom	gray
0.0930596	-0.0453822	CG42709	gray
0.0672821	-0.0454165	pug	gray
0.116576	-0.0455106	CAP	gray
0.255757	-0.0456791	eIF3j	gray
0.0257748	-0.0457389	Acph-1	gray
0.0584075	-0.0461718	CG16986	gray
0.050099	-0.0462646	CG12333	gray
0.106651	-0.0463486	Ublcp1	gray
0.0967148	-0.0464738	hig	gray
0.0959463	-0.0464942	Atg8a	gray
0.0756821	-0.0465196	Rpb8	gray
0.0902925	-0.0466601	Rab7	gray
0.0673957	-0.0469513	Ank2	gray
0.0843815	-0.0471605	Treh	gray
0.0628252	-0.0475871	awd	gray
0.0305761	-0.0479781	rdgBbeta	gray
0.174956	-0.0481885	CG11210	gray
0.0528376	-0.0482381	Cpr62Bc	gray
0.043879	-0.0487741	Nf1	gray
0.217871	-0.0489388	eEF1gamma	gray
0.113425	-0.0491931	Drp1	gray
0.0738441	-0.0492236	UQCR-14	gray
0.134899	-0.0493908	KFase	gray
0.354636	-0.049483	eys	gray
0.180758	-0.0495186	Gp93	gray
0.0993021	-0.0496298	CG7781	gray
0.127313	-0.0498238	scrib	gray
0.390708	-0.0498912	vib	gray
0.296286	-0.0500476	Mtpalpha	gray
0.0575449	-0.0502701	Tsp42Ee	gray
0.0284526	-0.050361	TpnC25D	gray
0.0764478	-0.0504773	CG1513	gray
0.136568	-0.0505931	Rnp4F	gray
0.0820408	-0.0506229	CG3530	gray
0	-0.0507641	CG31694	gray
0.133907	-0.0507838	CG31030	gray
0.0547286	-0.0509637	Cyp311a1	gray
0.0709312	-0.0510302	CG13743	gray
0.159925	-0.0510985	REG	gray
0.085225	-0.0515734	CHORD	gray
0.154213	-0.0516898	Obp83g	gray
0.0877842	-0.0518033	egl	gray
0.200546	-0.0518602	Vmat	gray
0.0747679	-0.0519047	CG5412	gray
0.115661	-0.0519581	Spase25	gray
0.105418	-0.0523383	RagA-B	gray
0.183042	-0.0528552	Cyt-c1	gray
0.211759	-0.0529493	GlyRS	gray
0.131184	-0.0529677	CG5510	gray
0.247661	-0.0530027	MetRS	gray
0.139058	-0.0533854	zip	gray
0.186331	-0.0536588	Pdhb	gray
0.167684	-0.0537033	Calr	gray
0.0843928	-0.0537326	Rtnl1	gray
0.156259	-0.0537802	CG3939	gray
0	-0.0542192	Obp56e	gray
0.186121	-0.0547371	Mpi	gray
0.103294	-0.0551319	GlnRS	gray
0.119175	-0.0552483	Vamp7	gray
0	-0.0554447	CG15012	gray
0.10518	-0.0555744	Rab11	gray
0.415089	-0.0557048	eIF2gamma	gray
0.182657	-0.0558001	Npl4	gray
0.102739	-0.0560036	Gp150	gray
0.25473	-0.0565688	eIF3m	gray
0.0982607	-0.0569744	tsu	gray
0.112559	-0.0570869	CSN1b	gray
0.0774307	-0.0572383	CG11964	gray
0.177186	-0.057586	CG31937	gray
0.059883	-0.0576591	Cpr49Ag	gray
0.138289	-0.058526	slmb	gray
0	-0.0585356	btsz	gray
0.249816	-0.0589396	CG7461	gray
0.223905	-0.0591768	CG5080	gray
0.12174	-0.0592833	PICK1	gray
0.39259	-0.0605125	Rpt6	gray
0	-0.0608015	Pcp	gray
0.13563	-0.0611261	eff	gray
0.0515334	-0.0612768	GstO3	gray
0.155654	-0.0613747	prtp	gray
0.135401	-0.0614306	Got2	gray
0.120876	-0.0615762	pr	gray
0.144455	-0.0616328	Pp1-87B	gray
0.401446	-0.061683	GC1	gray
0.103009	-0.0619144	hfp	gray
0.608378	-0.0620003	RpLP0	gray
0.114167	-0.0620708	GstZ2	gray
0.0793034	-0.0624599	mip130	gray
[truncated: 1,334 more rows]
